# Supplementary material for: Effects of Losartan, Atorvastatin, and Aspirin on Blood Pressure and Gut Microbiota in Spontaneously Hypertensive Rats
Source: Molecules. 2023 Jan 6;28(2):612. doi: 10.3390/molecules28020612 (PMC9860566; doi:10.3390/molecules28020612)
Supplement: Supplementary file 1 [file molecules-28-00612-s001.zip]

Archive with 1 entries (1 files):
- molecules-2044851-Supplementary Table S1.xlsx
