# Supplementary material for: Effects of Losartan, Atorvastatin, and Aspirin on Blood Pressure and Gut Microbiota in Spontaneously Hypertensive Rats
Source: Molecules. 2023 Jan 6;28(2):612. doi: 10.3390/molecules28020612 (PMC9860566; doi:10.3390/molecules28020612)
Supplement: Supplementary file 1 [file molecules-28-00612-s001.zip › molecules-2044851-Supplementary Table S1.xlsx]

## Sheet: Table S1
# Constructed from biom file
#OTU ID	As1	As2	As3	As4	As5	As6	At1	At2	At3	At4	At5	At6	Lo1	Lo2	Lo3	Lo4	Lo5	Lo6	SHR1	SHR2	SHR3	SHR4	SHR5	SHR6	WKY1	WKY2	WKY3	WKY4	WKY5	WKY6	taxonomy
OTU1	20353	568	621	189	24395	2163	11394	6209	4507	407	884	4540	501	2449	1326	1752	1238	2338	2822	8970	4044	5167	9104	4625	4922	11300	9055	9023	12054	10684	k__Bacteria; p__Firmicutes; c__Bacilli; o__Lactobacillales; f__Lactobacillaceae; g__Lactobacillus; s__uncultured_bacterium_g_Lactobacillus
OTU10	933	3757	368	2388	810	5428	508	2423	558	2241	2286	4620	32	65	51	573	70	53	616	52	5615	108	166	489	367	308	32	20	1118	60	k__Bacteria; p__Firmicutes; c__Clostridia; o__Clostridiales; f__Lachnospiraceae; g__Lachnospiraceae_NK4A136_group; s__uncultured_bacterium_g_Lachnospiraceae_NK4A136_group
OTU100	135	70	34	155	176	142	71	163	103	226	151	187	216	57	115	126	147	43	177	38	134	111	124	72	1	0	1	0	0	1	k__Bacteria; p__Proteobacteria; c__Deltaproteobacteria; o__Desulfovibrionales; f__Desulfovibrionaceae; g__Desulfovibrio; s__uncultured_bacterium_g_Desulfovibrio
OTU101	142	90	53	77	40	91	26	108	88	141	56	77	143	85	39	115	296	81	224	11	47	50	29	25	18	42	89	30	22	41	k__Bacteria; p__Firmicutes; c__Clostridia; o__Clostridiales; f__Ruminococcaceae; g__uncultured_bacterium_f_Ruminococcaceae; s__uncultured_bacterium_f_Ruminococcaceae
OTU102	1	1	2	3	0	5	91	9	0	0	2	2	2	1	3	3	0	2	33	230	47	55	162	276	370	304	301	264	252	412	k__Bacteria; p__Firmicutes; c__Bacilli; o__Lactobacillales; f__Lactobacillaceae; g__Lactobacillus; s__Lactobacillus_acetotolerans
OTU103	70	23	39	37	52	36	34	147	11	55	38	34	55	51	58	35	70	38	108	21	31	32	25	35	50	57	91	94	114	64	k__Bacteria; p__Firmicutes; c__Clostridia; o__Clostridiales; f__Christensenellaceae; g__Christensenellaceae_R-7_group; s__uncultured_bacterium_g_Christensenellaceae_R-7_group
OTU104	61	139	63	81	23	120	89	79	195	154	54	54	233	116	17	126	92	109	119	140	185	49	25	103	37	42	163	210	43	211	k__Bacteria; p__Firmicutes; c__Clostridia; o__Clostridiales; f__Lachnospiraceae; g__uncultured_bacterium_f_Lachnospiraceae; s__uncultured_bacterium_f_Lachnospiraceae
OTU105	53	67	22	119	18	152	51	5	31	26	28	44	142	40	49	30	156	50	81	14	13	35	20	13	51	8	24	11	2	12	k__Bacteria; p__Firmicutes; c__Clostridia; o__Clostridiales; f__Ruminococcaceae; g__Papillibacter; s__uncultured_bacterium_g_Papillibacter
OTU106	39	295	35	58	141	69	143	27	69	9	42	28	13	67	12	352	30	81	483	190	22	35	97	542	111	20	59	244	230	16	k__Bacteria; p__Firmicutes; c__Clostridia; o__Clostridiales; f__Peptococcaceae; g__uncultured_bacterium_f_Peptococcaceae; s__uncultured_bacterium_f_Peptococcaceae
OTU107	0	0	1	1	0	8	0	7	1	0	0	0	0	0	1746	3	0	0	2	0	0	16	0	0	0	0	0	0	0	13	k__Bacteria; p__Bacteroidetes; c__Bacteroidia; o__Cytophagales; f__Spirosomaceae; g__Emticicia; s__uncultured_bacterium_g_Emticicia
OTU1079	4	4	1	12	8	4	5	43	10	1	1	0	5	16	0	2	5	10	67	0	6	6	6	18	5	0	8	1	0	2	k__Bacteria; p__Firmicutes; c__Clostridia; o__Clostridiales; f__Ruminococcaceae; g__Oscillibacter; s__uncultured_bacterium_g_Oscillibacter
OTU108	69	241	30	242	74	277	59	36	53	99	71	59	272	103	251	115	327	137	364	58	112	120	41	60	192	74	109	106	48	92	k__Bacteria; p__Firmicutes; c__Clostridia; o__Clostridiales; f__Ruminococcaceae; g__uncultured_bacterium_f_Ruminococcaceae; s__uncultured_bacterium_f_Ruminococcaceae
OTU109	218	118	7	0	329	0	430	817	10	8	2	3	0	182	3	12	53	12	2	0	1	1	2	0	1	0	5	2	0	0	k__Bacteria; p__Firmicutes; c__Clostridia; o__Clostridiales; f__Ruminococcaceae; g__Ruminococcus_2; s__uncultured_bacterium_g_Ruminococcus_2
OTU1092	15	7	0	7	2	4	3	7	4	10	1	4	19	10	0	13	47	4	8	5	12	1	2	4	0	0	0	1	1	2	k__Bacteria; p__Firmicutes; c__Clostridia; o__Clostridiales; f__Lachnospiraceae; g__GCA-900066575; s__uncultured_bacterium_g_GCA-900066575
OTU1096	5	5	8	7	4	1	4	3	6	4	3	5	1	4	4	5	7	5	4	3	5	8	7	9	8	6	2	3	3	15	k__Bacteria; p__Proteobacteria; c__Gammaproteobacteria; o__Steroidobacterales; f__Woeseiaceae; g__Woeseia; s__uncultured_bacterium_g_Woeseia
OTU11	29	20	984	29	799	4937	660	55	296	1659	3964	1628	859	1495	328	1366	421	152	71	1207	3581	5160	707	776	195	2611	426	55	154	59	k__Bacteria; p__Firmicutes; c__Clostridia; o__Clostridiales; f__Lachnospiraceae; g__uncultured_bacterium_f_Lachnospiraceae; s__uncultured_bacterium_f_Lachnospiraceae
OTU110	16	99	11	66	7	18	76	12	54	73	13	2	43	37	0	70	57	307	4	193	58	4	83	4	10	48	12	27	2	2	k__Bacteria; p__Cyanobacteria; c__Melainabacteria; o__Gastranaerophilales; f__uncultured_bacterium_o_Gastranaerophilales; g__uncultured_bacterium_o_Gastranaerophilales; s__uncultured_bacterium_o_Gastranaerophilales
OTU111	50	49	11	14	17	20	74	167	3	23	11	30	13	12	318	2	34	15	130	4	56	33	51	10	22	65	73	61	24	22	k__Bacteria; p__Firmicutes; c__Clostridia; o__Clostridiales; f__Ruminococcaceae; g__uncultured_bacterium_f_Ruminococcaceae; s__uncultured_bacterium_f_Ruminococcaceae
OTU112	9	7	6	12	5	41	649	3	106	7	12	6	2	27	19	4	18	2	13	5	19	7	8	5	7	1	3	9	3	3	k__Bacteria; p__Deferribacteres; c__Deferribacteres; o__Deferribacterales; f__Deferribacteraceae; g__Mucispirillum; s__Mucispirillum_schaedleri_ASF457
OTU1128	68	0	4	0	23	10	4	1	0	16	3	118	9	58	2	1	97	9	5	45	63	747	245	559	245	115	10	30	15	251	k__Bacteria; p__Firmicutes; c__Clostridia; o__Clostridiales; f__Lachnospiraceae; g__uncultured_bacterium_f_Lachnospiraceae; s__uncultured_bacterium_f_Lachnospiraceae
OTU113	19	2	17	7	10	2	3	54	9	14	1	53	44	1	88	50	10	13	21	74	43	34	76	40	69	74	53	49	3	68	k__Bacteria; p__Firmicutes; c__Clostridia; o__Clostridiales; f__Christensenellaceae; g__Christensenellaceae_R-7_group; s__uncultured_bacterium_g_Christensenellaceae_R-7_group
OTU1138	37	9	17	2	19	9	9	5	16	22	14	6	4	22	5	11	22	29	7	50	26	30	24	9	20	18	16	33	91	16	k__Bacteria; p__Firmicutes; c__Clostridia; o__Clostridiales; f__Lachnospiraceae; g__uncultured_bacterium_f_Lachnospiraceae; s__uncultured_bacterium_f_Lachnospiraceae
OTU114	161	18	120	5	72	66	34	14	32	87	14	34	227	206	271	384	219	258	10	123	7	36	182	57	30	7	131	166	4	46	k__Bacteria; p__Firmicutes; c__Clostridia; o__Clostridiales; f__Lachnospiraceae; g__Lachnospiraceae_UCG-010; s__uncultured_bacterium_g_Lachnospiraceae_UCG-010
OTU1143	4	0	2	0	0	0	1	1	0	1	1	2	0	0	2	1	1	0	0	9	6	2	1	13	22	24	15	13	7	25	k__Bacteria; p__Firmicutes; c__Clostridia; o__Clostridiales; f__Lachnospiraceae; g__uncultured_bacterium_f_Lachnospiraceae; s__uncultured_bacterium_f_Lachnospiraceae
OTU115	1	1	2	0	100	18	40	73	1	0	31	0	4	6	16	588	2	3	109	66	44	83	309	53	5	7	4	1	2	5	k__Bacteria; p__Bacteroidetes; c__Bacteroidia; o__Bacteroidales; f__Muribaculaceae; g__uncultured_bacterium_f_Muribaculaceae; s__uncultured_bacterium_f_Muribaculaceae
OTU1157	6	3	3	3	5	2	2	9	2	9	9	4	4	6	4	5	5	10	9	6	11	11	12	2	6	10	3	5	6	11	k__Bacteria; p__Proteobacteria; c__Gammaproteobacteria; o__Enterobacteriales; f__Enterobacteriaceae; g__Serratia; s__uncultured_bacterium_g_Serratia
OTU116	643	2	155	4	1	165	2	3	5	2	0	10	0	1	278	1	0	5	0	149	0	3	0	2	0	2	1	0	0	2	k__Bacteria; p__Firmicutes; c__Clostridia; o__Clostridiales; f__Ruminococcaceae; g__Ruminococcus_1; s__uncultured_bacterium_g_Ruminococcus_1
OTU117	28	4	64	20	97	62	33	257	51	26	52	57	89	84	161	35	18	1	7	1	3	6	22	15	520	7	17	6	109	30	k__Bacteria; p__Firmicutes; c__Clostridia; o__Clostridiales; f__Ruminococcaceae; g__Ruminococcaceae_UCG-013; s__uncultured_bacterium_g_Ruminococcaceae_UCG-013
OTU118	7	10	1	1	27	8	4	8	1	2	4	4	13	23	41	12	9	7	1	4	4	27	46	27	30	36	321	488	79	70	k__Bacteria; p__Firmicutes; c__Clostridia; o__Clostridiales; f__Clostridiaceae_1; g__Clostridium_sensu_stricto_1; s__uncultured_bacterium_g_Clostridium_sensu_stricto_1
OTU119	29	72	8	11	9	0	31	65	4	21	7	9	31	55	109	58	42	26	19	10	0	3	18	16	25	31	46	25	117	76	k__Bacteria; p__Firmicutes; c__Clostridia; o__Clostridiales; f__Christensenellaceae; g__Christensenellaceae_R-7_group; s__uncultured_bacterium_g_Christensenellaceae_R-7_group
OTU12	19	30	8	15	42	23	427	154	424	13	4379	487	128	43	382	43	30	98	80	137	237	60	172	52	137	62	564	3696	1557	69	k__Bacteria; p__Verrucomicrobia; c__Verrucomicrobiae; o__Verrucomicrobiales; f__Akkermansiaceae; g__Akkermansia; s__uncultured_bacterium_g_Akkermansia
OTU120	87	10	45	3035	1	18	0	4	4	1	0	0	0	0	1	2	0	0	1	0	0	2	0	1	0	2	3	3	0	121	k__Bacteria; p__Firmicutes; c__Clostridia; o__Clostridiales; f__Lachnospiraceae; g__[Eubacterium]_ruminantium_group; s__uncultured_bacterium_g_[Eubacterium]_ruminantium_group
OTU121	63	19	18	20	5	11	39	0	1	14	6	2	142	26	23	48	69	56	14	42	7	18	41	6	41	33	51	23	19	66	k__Bacteria; p__Firmicutes; c__Clostridia; o__Clostridiales; f__Ruminococcaceae; g__Ruminiclostridium_5; s__uncultured_bacterium_g_Ruminiclostridium_5
OTU122	9	0	4	14	1	8	7	73	3	7	18	173	10	0	6	7	2	0	5	2	1	26	8	2	237	285	2	2	8	47	k__Bacteria; p__Firmicutes; c__Clostridia; o__Clostridiales; f__Ruminococcaceae; g__Ruminococcus_1; s__uncultured_bacterium_g_Ruminococcus_1
OTU123	1	5	7	37	52	108	5	8	6	151	19	159	14	19	0	32	0	3	1	2	189	64	50	55	43	213	81	12	2	118	k__Bacteria; p__Firmicutes; c__Clostridia; o__Clostridiales; f__Lachnospiraceae; g__[Bacteroides]_pectinophilus_group; s__uncultured_bacterium_g_[Bacteroides]_pectinophilus_group
OTU124	204	44	46	99	68	236	48	16	149	60	575	78	111	182	229	16	35	270	59	28	80	147	21	57	10	47	156	66	205	765	k__Bacteria; p__Firmicutes; c__Clostridia; o__Clostridiales; f__Ruminococcaceae; g__Ruminococcaceae_UCG-014; s__uncultured_bacterium_g_Ruminococcaceae_UCG-014
OTU125	14	18	8	9	25	227	93	57	2	54	2	13	100	118	6	16	58	36	12	4	10	334	12	35	1	0	6	15	0	1	k__Bacteria; p__Firmicutes; c__Clostridia; o__Clostridiales; f__Ruminococcaceae; g__Ruminiclostridium_6; s__uncultured_bacterium_g_Ruminiclostridium_6
OTU126	16	45	16	29	9	47	27	5	2	21	9	9	54	41	132	105	66	30	192	1	47	41	20	8	27	16	47	17	21	19	k__Bacteria; p__Bacteroidetes; c__Bacteroidia; o__Bacteroidales; f__Muribaculaceae; g__uncultured_bacterium_f_Muribaculaceae; s__uncultured_bacterium_f_Muribaculaceae
OTU127	10	50	16	15	5	11	46	6	104	180	7	9	153	53	81	124	25	122	8	230	31	5	18	6	30	61	55	127	18	9	k__Bacteria; p__Cyanobacteria; c__Melainabacteria; o__Gastranaerophilales; f__Clostridium_sp._K4410.MGS-306; g__uncultured_bacterium_f_Clostridium_sp._K4410.MGS-306; s__uncultured_bacterium_f_Clostridium_sp._K4410.MGS-306
OTU128	54	62	43	31	21	21	40	28	27	47	24	7	48	89	171	36	35	48	60	64	49	11	19	19	1	0	6	9	13	0	k__Bacteria; p__Bacteroidetes; c__Bacteroidia; o__Bacteroidales; f__Muribaculaceae; g__uncultured_bacterium_f_Muribaculaceae; s__uncultured_bacterium_f_Muribaculaceae
OTU129	28	50	36	26	79	17	44	19	13	24	43	33	18	56	8	44	20	33	24	20	27	63	44	47	19	43	112	107	34	38	k__Bacteria; p__Firmicutes; c__Clostridia; o__Clostridiales; f__Lachnospiraceae; g__Lachnospiraceae_FCS020_group; s__uncultured_bacterium_g_Lachnospiraceae_FCS020_group
OTU13	1317	474	185	378	691	582	1004	3377	853	357	271	146	457	320	1197	845	292	416	2983	174	159	1014	622	1475	506	956	856	607	1840	978	k__Bacteria; p__Firmicutes; c__Clostridia; o__Clostridiales; f__Ruminococcaceae; g__Ruminococcaceae_NK4A214_group; s__uncultured_bacterium_g_Ruminococcaceae_NK4A214_group
OTU130	39	44	15	6	72	16	51	88	44	23	10	12	22	12	27	71	32	34	41	34	20	24	42	33	36	30	57	38	73	20	k__Bacteria; p__Firmicutes; c__Clostridia; o__Clostridiales; f__Family_XIII; g__[Eubacterium]_nodatum_group; s__uncultured_bacterium_g_[Eubacterium]_nodatum_group
OTU1303	0	44	0	77	10	1	2	19	27	0	0	4	0	2	5	0	3	1	2	3	2	1	3	0	60	3	33	4	44	8	k__Bacteria; p__Bacteroidetes; c__Bacteroidia; o__Bacteroidales; f__Bacteroidaceae; g__Bacteroides; s__Bacteroides_acidifaciens
OTU131	18	82	56	26	47	178	16	26	49	38	43	42	1	21	5	9	119	9	152	13	165	46	10	12	5	7	37	24	6	26	k__Bacteria; p__Firmicutes; c__Clostridia; o__Clostridiales; f__Lachnospiraceae; g__uncultured_bacterium_f_Lachnospiraceae; s__uncultured_bacterium_f_Lachnospiraceae
OTU132	67	86	14	42	63	30	29	48	36	48	52	14	12	19	31	91	36	24	66	68	35	12	31	51	22	19	6	39	138	36	k__Bacteria; p__Firmicutes; c__Clostridia; o__Clostridiales; f__Defluviitaleaceae; g__Defluviitaleaceae_UCG-011; s__uncultured_bacterium_g_Defluviitaleaceae_UCG-011
OTU133	75	63	34	141	81	73	72	320	111	128	100	150	132	41	4	31	130	44	192	15	490	58	17	20	100	118	39	30	126	128	k__Bacteria; p__Firmicutes; c__Clostridia; o__Clostridiales; f__Lachnospiraceae; g__uncultured_bacterium_f_Lachnospiraceae; s__uncultured_bacterium_f_Lachnospiraceae
OTU134	27	55	18	13	26	21	42	37	16	57	18	5	35	66	72	59	34	75	0	17	4	18	22	14	25	19	66	39	47	11	k__Bacteria; p__Bacteroidetes; c__Bacteroidia; o__Bacteroidales; f__Tannerellaceae; g__Parabacteroides; s__Parabacteroides_johnsonii_CL02T12C29
OTU135	52	33	34	21	11	0	21	31	126	11	24	1	1	73	4	0	5	10	8	6	65	25	3	37	19	135	150	99	16	14	k__Bacteria; p__Tenericutes; c__Mollicutes; o__Mollicutes_RF39; f__uncultured_bacterium_o_Mollicutes_RF39; g__uncultured_bacterium_o_Mollicutes_RF39; s__uncultured_bacterium_o_Mollicutes_RF39
OTU136	0	2	0	6	0	4	0	2	4	0	0	2	1	0	1007	11	3	0	4	0	0	9	0	2	0	4	0	1	0	8	k__Bacteria; p__Bacteroidetes; c__Bacteroidia; o__Cytophagales; f__Spirosomaceae; g__Fibrella; s__uncultured_bacterium_g_Fibrella
OTU137	16	27	23	21	110	16	72	51	34	31	3	35	25	6	86	37	20	9	110	36	34	16	36	59	41	50	64	135	71	34	k__Bacteria; p__Firmicutes; c__Erysipelotrichia; o__Erysipelotrichales; f__Erysipelotrichaceae; g__Erysipelatoclostridium; s__uncultured_bacterium_g_Erysipelatoclostridium
OTU138	0	0	0	0	0	138	0	2	1	1	6	0	67	2	0	0	2	0	1	1	16	3	305	1	3	8	5	272	7	303	k__Bacteria; p__Firmicutes; c__Clostridia; o__Clostridiales; f__Ruminococcaceae; g__Ruminococcus_1; s__uncultured_bacterium_g_Ruminococcus_1
OTU1389	2	3	0	4	2	0	17	0	96	3	9	1	5	13	22	81	28	57	0	3	7	2	1	1	0	0	0	0	3	1	k__Bacteria; p__Cyanobacteria; c__Melainabacteria; o__Gastranaerophilales; f__uncultured_bacterium_o_Gastranaerophilales; g__uncultured_bacterium_o_Gastranaerophilales; s__uncultured_bacterium_o_Gastranaerophilales
OTU139	0	2	5	0	0	0	0	0	0	0	2	6	91	4	3	147	3	4	13	37	8	25	74	6	73	85	72	212	44	133	k__Bacteria; p__Firmicutes; c__Clostridia; o__Clostridiales; f__Ruminococcaceae; g__Ruminococcaceae_UCG-008; s__uncultured_bacterium_g_Ruminococcaceae_UCG-008
OTU1393	1	5	0	1	1	0	5	3	0	0	534	1	0	0	1	1	4	1	0	1	0	0	0	0	1	1	0	0	0	0	k__Bacteria; p__Firmicutes; c__Clostridia; o__Clostridiales; f__Ruminococcaceae; g__Ruminococcaceae_UCG-014; s__uncultured_bacterium_g_Ruminococcaceae_UCG-014
OTU14	1282	1361	1235	4525	2276	1480	3803	942	1294	1928	2304	889	279	114	264	1118	387	676	108	202	237	680	542	131	51	42	522	503	1146	61	k__Bacteria; p__Bacteroidetes; c__Bacteroidia; o__Bacteroidales; f__Muribaculaceae; g__uncultured_bacterium_f_Muribaculaceae; s__uncultured_bacterium_f_Muribaculaceae
OTU140	49	2	80	14	1	0	2	2	1	1	4	1	2	2	1	4	5	4	194	0	6	2	2	0	0	1	0	0	0	2	k__Bacteria; p__Firmicutes; c__Clostridia; o__Clostridiales; f__Ruminococcaceae; g__Ruminococcus_1; s__uncultured_bacterium_g_Ruminococcus_1
OTU1400	17	3	4	12	15	4	4	4	5	6	9	12	6	29	74	7	11	1	8	12	12	4	3	4	6	5	16	15	32	2	k__Bacteria; p__Firmicutes; c__Clostridia; o__Clostridiales; f__Lachnospiraceae; g__Agathobacter; s__uncultured_bacterium_g_Agathobacter
OTU141	26	100	9	13	17	24	22	13	32	22	3	58	77	16	70	96	28	30	1	50	5	35	114	129	14	6	13	16	7	4	k__Bacteria; p__Firmicutes; c__Clostridia; o__Clostridiales; f__Ruminococcaceae; g__Negativibacillus; s__uncultured_bacterium_g_Negativibacillus
OTU142	44	100	45	431	9	49	22	84	28	184	65	123	98	36	8	17	150	41	33	5	65	12	9	21	2	2	16	6	17	5	k__Bacteria; p__Firmicutes; c__Clostridia; o__Clostridiales; f__Lachnospiraceae; g__uncultured_bacterium_f_Lachnospiraceae; s__uncultured_bacterium_f_Lachnospiraceae
OTU143	31	32	15	23	56	33	36	22	33	50	26	31	140	29	85	90	27	107	17	37	15	44	27	15	20	17	83	185	35	18	k__Bacteria; p__Bacteroidetes; c__Bacteroidia; o__Bacteroidales; f__Bacteroidaceae; g__Bacteroides; s__uncultured_bacterium_g_Bacteroides
OTU1435	14	6	14	103	0	2	11	10	25	37	26	8	0	0	0	0	0	0	0	0	0	0	0	0	0	1	0	0	0	0	k__Bacteria; p__Bacteroidetes; c__Bacteroidia; o__Bacteroidales; f__Muribaculaceae; g__uncultured_bacterium_f_Muribaculaceae; s__uncultured_bacterium_f_Muribaculaceae
OTU1437	13	6	2	14	3	7	8	12	2	7	9	7	17	5	2	2	27	9	59	1	9	5	1	2	2	1	3	3	5	2	k__Bacteria; p__Firmicutes; c__Clostridia; o__Clostridiales; f__Ruminococcaceae; g__Ruminiclostridium_9; s__uncultured_bacterium_g_Ruminiclostridium_9
OTU144	0	6	15	0	50	5	0	1	1	24	1	1	1	0	6	0	0	0	1	4	86	1	3	1	2	7	330	358	5	4	k__Bacteria; p__Tenericutes; c__Mollicutes; o__Mollicutes_RF39; f__uncultured_bacterium_o_Mollicutes_RF39; g__uncultured_bacterium_o_Mollicutes_RF39; s__uncultured_bacterium_o_Mollicutes_RF39
OTU145	57	22	25	21	80	58	15	25	8	12	20	13	31	79	14	57	23	75	28	204	44	11	72	42	38	11	19	36	18	29	k__Bacteria; p__Firmicutes; c__Clostridia; o__Clostridiales; f__Lachnospiraceae; g__uncultured_bacterium_f_Lachnospiraceae; s__uncultured_bacterium_f_Lachnospiraceae
OTU1452	51	82	4	17	10	47	16	62	12	29	14	9	219	8	206	89	106	29	104	40	103	56	33	42	63	27	9	32	17	89	k__Bacteria; p__Firmicutes; c__Clostridia; o__Clostridiales; f__Ruminococcaceae; g__uncultured_bacterium_f_Ruminococcaceae; s__uncultured_bacterium_f_Ruminococcaceae
OTU146	2	4	15	2	9	7	16	46	1	5	4	1	5	6	15	11	3	6	28	13	58	17	193	33	501	174	74	12	8	41	k__Bacteria; p__Proteobacteria; c__Alphaproteobacteria; o__Rickettsiales; f__Mitochondria; g__uncultured_bacterium_f_Mitochondria; s__uncultured_bacterium_f_Mitochondria
OTU147	0	0	0	0	0	0	0	0	0	0	0	0	0	1	0	0	0	0	0	102	0	0	0	125	137	134	134	122	113	209	k__Bacteria; p__Firmicutes; c__Clostridia; o__Clostridiales; f__Clostridiaceae_1; g__uncultured_bacterium_f_Clostridiaceae_1; s__uncultured_bacterium_f_Clostridiaceae_1
OTU1475	10	87	8	35	17	7	11	8	9	14	8	16	10	5	4	3	12	6	27	4	11	2	8	4	1	1	5	2	8	5	k__Bacteria; p__Firmicutes; c__Clostridia; o__Clostridiales; f__Ruminococcaceae; g__Ruminococcaceae_UCG-004; s__uncultured_bacterium_g_Ruminococcaceae_UCG-004
OTU1477	60	106	32	77	26	17	24	16	31	33	119	133	92	38	67	89	75	28	73	43	144	219	47	48	54	90	27	31	8	45	k__Bacteria; p__Firmicutes; c__Clostridia; o__Clostridiales; f__Ruminococcaceae; g__uncultured_bacterium_f_Ruminococcaceae; s__uncultured_bacterium_f_Ruminococcaceae
OTU148	29	87	68	45	41	74	22	28	37	21	9	15	66	48	18	45	100	51	8	30	9	31	20	211	32	28	41	29	6	33	k__Bacteria; p__Firmicutes; c__Clostridia; o__Clostridiales; f__Lachnospiraceae; g__Coprococcus_1; s__uncultured_bacterium_g_Coprococcus_1
OTU1485	4	10	1	5	10	9	4	18	4	3	11	2	2	0	15	2	6	11	2	13	2	23	2	18	4	2	1	2	4	20	k__Bacteria; p__Epsilonbacteraeota; c__Campylobacteria; o__Campylobacterales; f__Sulfurovaceae; g__Sulfurovum; s__uncultured_bacterium_g_Sulfurovum
OTU149	22	84	13	43	16	138	13	42	14	37	15	20	112	9	2	27	98	28	129	16	19	26	13	15	20	13	10	5	30	7	k__Bacteria; p__Firmicutes; c__Clostridia; o__Clostridiales; f__Peptococcaceae; g__uncultured_bacterium_f_Peptococcaceae; s__uncultured_bacterium_f_Peptococcaceae
OTU15	182	45	1386	35	863	205	420	244	1712	179	799	1127	2483	1237	41	4334	1152	1003	93	816	556	698	1109	507	2820	129	116	1343	2508	639	k__Bacteria; p__Firmicutes; c__Bacilli; o__Lactobacillales; f__Lactobacillaceae; g__Lactobacillus; s__uncultured_bacterium_g_Lactobacillus
OTU150	13	24	13	21	47	18	34	14	33	10	10	15	15	27	13	64	24	19	10	21	17	25	59	43	88	117	223	150	68	238	k__Bacteria; p__Proteobacteria; c__Gammaproteobacteria; o__Betaproteobacteriales; f__Burkholderiaceae; g__Parasutterella; s__uncultured_bacterium_g_Parasutterella
OTU151	45	53	61	34	81	21	45	71	91	58	23	22	411	99	54	215	159	225	58	138	11	72	136	57	79	51	232	174	258	414	k__Bacteria; p__Firmicutes; c__Clostridia; o__Clostridiales; f__Lachnospiraceae; g__Blautia; s__uncultured_bacterium_g_Blautia
OTU152	17	1	1	42	2	71	0	1	63	1	417	0	4	3	1	1	2	1	2	5	301	3	4	0	5	136	0	1	0	7	k__Bacteria; p__Firmicutes; c__Clostridia; o__Clostridiales; f__Lachnospiraceae; g__Butyrivibrio; s__uncultured_bacterium_g_Butyrivibrio
OTU153	6	4	2	1	4	3	14	10	19	2	1	13	61	35	68	31	29	12	4	33	11	30	208	138	13	11	21	90	12	41	k__Bacteria; p__Firmicutes; c__Clostridia; o__Clostridiales; f__Lachnospiraceae; g__uncultured_bacterium_f_Lachnospiraceae; s__uncultured_bacterium_f_Lachnospiraceae
OTU1535	20	54	5	8	72	26	19	1	15	54	104	17	2	11	7	15	42	5	0	27	39	8	6	12	79	68	86	3	0	5	k__Bacteria; p__Firmicutes; c__Clostridia; o__Clostridiales; f__Ruminococcaceae; g__Ruminococcaceae_UCG-014; s__uncultured_bacterium_g_Ruminococcaceae_UCG-014
OTU154	29	70	40	23	53	12	50	43	67	47	39	19	12	25	19	21	14	5	69	54	84	26	26	55	52	138	37	47	74	14	k__Bacteria; p__Firmicutes; c__Clostridia; o__Clostridiales; f__Ruminococcaceae; g__Ruminococcaceae_UCG-014; s__uncultured_bacterium_g_Ruminococcaceae_UCG-014
OTU155	1	0	0	7	23	20	5	58	7	30	11	25	53	0	2	4	1	5	4	53	66	24	10	16	137	153	118	99	2	65	k__Bacteria; p__Firmicutes; c__Clostridia; o__Clostridiales; f__Lachnospiraceae; g__Acetitomaculum; s__Firmicutes_bacterium_CAG_194_44_15
OTU156	41	77	27	58	63	17	50	60	14	10	11	9	61	4	17	9	9	6	67	8	12	15	14	26	5	5	9	12	3	5	k__Bacteria; p__Firmicutes; c__Clostridia; o__Clostridiales; f__Ruminococcaceae; g__Ruminococcaceae_UCG-009; s__uncultured_bacterium_g_Ruminococcaceae_UCG-009
OTU157	4	0	0	0	0	1	1	2	3	0	44	0	30	45	0	47	50	59	28	124	35	38	24	158	170	186	179	172	146	248	k__Bacteria; p__Firmicutes; c__Bacilli; o__Lactobacillales; f__Lactobacillaceae; g__Lactobacillus; s__uncultured_bacterium_g_Lactobacillus
OTU158	8	24	5	17	9	23	22	26	13	6	15	7	31	26	70	14	34	41	36	15	4	32	7	12	14	20	23	15	18	15	k__Bacteria; p__Firmicutes; c__Clostridia; o__Clostridiales; f__Ruminococcaceae; g__Ruminococcaceae_UCG-010; s__uncultured_bacterium_g_Ruminococcaceae_UCG-010
OTU159	8	11	18	15	23	8	57	39	155	18	8	18	23	21	23	38	13	47	9	61	29	26	12	18	1	1	0	0	1	1	k__Bacteria; p__Proteobacteria; c__Gammaproteobacteria; o__Betaproteobacteriales; f__Burkholderiaceae; g__Parasutterella; s__uncultured_bacterium_g_Parasutterella
OTU16	38	1248	1	4	1276	63	22	2312	708	26	12	19	20	1838	5	32	8	8	1005	23	21	855	730	1715	554	1696	29	32	2276	1326	k__Bacteria; p__Firmicutes; c__Clostridia; o__Clostridiales; f__Ruminococcaceae; g__Ruminococcus_1; s__uncultured_bacterium_g_Ruminococcus_1
OTU160	12	19	24	6	13	14	26	20	14	15	15	8	25	16	86	50	23	21	19	12	7	9	12	17	24	25	28	46	29	18	k__Bacteria; p__Firmicutes; c__Clostridia; o__Clostridiales; f__Christensenellaceae; g__Catabacter; s__Christensenella_massiliensis
OTU161	23	29	3	12	31	30	94	37	7	57	15	25	64	40	7	31	7	11	1	0	3	37	49	6	0	0	0	0	0	0	k__Bacteria; p__Bacteroidetes; c__Bacteroidia; o__uncultured_bacterium_c_Bacteroidia; f__uncultured_bacterium_c_Bacteroidia; g__uncultured_bacterium_c_Bacteroidia; s__uncultured_bacterium_c_Bacteroidia
OTU1610	142	21	44	46	4	0	6	0	1	1	1	2	2	2	2	2	8	2	0	1	0	8	2	0	8	27	10	11	1	12	k__Bacteria; p__Firmicutes; c__Clostridia; o__Clostridiales; f__Lachnospiraceae; g__Blautia; s__uncultured_bacterium_g_Blautia
OTU162	32	20	65	23	27	10	54	5	85	9	14	13	118	6	13	56	8	13	0	7	3	6	2	7	4	0	7	10	0	0	k__Bacteria; p__Firmicutes; c__Erysipelotrichia; o__Erysipelotrichales; f__Erysipelotrichaceae; g__Erysipelotrichaceae_UCG-003; s__uncultured_bacterium_g_Erysipelotrichaceae_UCG-003
OTU163	0	0	0	0	0	0	0	0	0	0	0	0	0	0	0	0	0	0	23	213	17	1	4	5	17	24	65	83	108	48	k__Bacteria; p__Bacteroidetes; c__Bacteroidia; o__uncultured_bacterium_c_Bacteroidia; f__uncultured_bacterium_c_Bacteroidia; g__uncultured_bacterium_c_Bacteroidia; s__uncultured_bacterium_c_Bacteroidia
OTU164	56	10	11	3	6	7	12	69	46	32	5	15	47	6	36	29	26	14	28	5	1	3	23	7	85	67	147	210	111	114	k__Bacteria; p__Firmicutes; c__Clostridia; o__Clostridiales; f__Ruminococcaceae; g__Fournierella; s__uncultured_bacterium_g_Fournierella
OTU165	84	65	37	84	8	93	68	28	123	38	20	45	34	36	7	30	188	47	224	9	88	56	24	35	28	29	57	50	36	30	k__Bacteria; p__Firmicutes; c__Clostridia; o__Clostridiales; f__Ruminococcaceae; g__uncultured_bacterium_f_Ruminococcaceae; s__uncultured_bacterium_f_Ruminococcaceae
OTU166	13	29	3	21	10	3	19	76	33	5	8	13	5	29	32	63	13	8	73	13	4	20	65	23	46	58	34	41	53	33	k__Bacteria; p__Firmicutes; c__Clostridia; o__Clostridiales; f__Ruminococcaceae; g__[Eubacterium]_coprostanoligenes_group; s__uncultured_bacterium_g_[Eubacterium]_coprostanoligenes_group
OTU1667	30	11	0	202	14	197	3	1	3	6	54	12	0	1	3	2	6	0	17	8	1	16	2	1	2	267	1	2	5	4	k__Bacteria; p__Firmicutes; c__Clostridia; o__Clostridiales; f__Ruminococcaceae; g__Ruminiclostridium_6; s__uncultured_bacterium_g_Ruminiclostridium_6
OTU1668	8	43	0	8	4	98	12	23	16	20	7	59	13	1	2	5	29	3	2	3	40	19	4	2	51	121	15	25	1	6	k__Bacteria; p__Firmicutes; c__Clostridia; o__Clostridiales; f__Lachnospiraceae; g__uncultured_bacterium_f_Lachnospiraceae; s__uncultured_bacterium_f_Lachnospiraceae
OTU167	5	51	12	45	11	72	6	17	38	147	48	123	27	9	0	8	28	8	70	3	30	9	12	8	11	33	22	8	6	8	k__Bacteria; p__Firmicutes; c__Clostridia; o__Clostridiales; f__Lachnospiraceae; g__uncultured_bacterium_f_Lachnospiraceae; s__uncultured_bacterium_f_Lachnospiraceae
OTU1671	403	69	3	11	133	137	155	248	62	48	36	23	9	12	3	25	27	36	524	55	112	86	104	38	119	9	8	7	53	8	k__Bacteria; p__Firmicutes; c__Clostridia; o__Clostridiales; f__Ruminococcaceae; g__uncultured_bacterium_f_Ruminococcaceae; s__uncultured_bacterium_f_Ruminococcaceae
OTU168	16	27	2	17	16	43	6	16	40	55	32	20	7	4	15	6	2	4	205	8	52	7	12	9	46	53	225	43	9	64	k__Bacteria; p__Firmicutes; c__Clostridia; o__Clostridiales; f__Lachnospiraceae; g__uncultured_bacterium_f_Lachnospiraceae; s__uncultured_bacterium_f_Lachnospiraceae
OTU169	1	1	0	0	0	0	0	5	15	3	3	0	47	59	0	17	14	89	0	30	20	9	1	43	0	0	1	4	1	1	k__Bacteria; p__Cyanobacteria; c__Melainabacteria; o__Gastranaerophilales; f__uncultured_bacterium_o_Gastranaerophilales; g__uncultured_bacterium_o_Gastranaerophilales; s__uncultured_bacterium_o_Gastranaerophilales
OTU17	44	47	100	72	77	77	300	492	38	40	49	41	43	49	83	89	41	59	374	178	1056	217	2709	547	7910	3066	1706	139	104	537	k__Bacteria; p__Cyanobacteria; c__Oxyphotobacteria; o__Chloroplast; f__uncultured_bacterium_o_Chloroplast; g__uncultured_bacterium_o_Chloroplast; s__uncultured_bacterium_o_Chloroplast
OTU170	4	6	32	7	18	22	45	16	4	0	7	2	3	1	16	7	5	10	10	20	29	17	146	68	87	136	47	15	11	22	k__Bacteria; p__Epsilonbacteraeota; c__Campylobacteria; o__Campylobacterales; f__Sulfurovaceae; g__Sulfurovum; s__uncultured_bacterium_g_Sulfurovum
OTU171	35	39	4	17	6	6	9	50	8	9	11	13	17	22	152	15	20	46	28	26	1	24	7	5	0	3	3	24	28	2	k__Bacteria; p__Firmicutes; c__Clostridia; o__Clostridiales; f__Ruminococcaceae; g__uncultured_bacterium_f_Ruminococcaceae; s__uncultured_bacterium_f_Ruminococcaceae
OTU172	11	8	11	23	22	15	19	29	25	5	24	6	27	32	31	43	51	25	25	0	7	21	10	24	16	11	6	23	31	7	k__Bacteria; p__Firmicutes; c__Clostridia; o__Clostridiales; f__Ruminococcaceae; g__uncultured_bacterium_f_Ruminococcaceae; s__uncultured_bacterium_f_Ruminococcaceae
OTU1728	6	5	0	2	7	4	4	38	8	70	16	22	67	22	7	5	107	21	55	7	74	39	8	22	49	3	3	3	11	6	k__Bacteria; p__Firmicutes; c__Clostridia; o__Clostridiales; f__Lachnospiraceae; g__uncultured_bacterium_f_Lachnospiraceae; s__uncultured_bacterium_f_Lachnospiraceae
OTU173	2	7	113	680	70	563	11	404	323	121	8	22	41	13	7	104	7	23	11	2	11	43	10	5	2	9	28	2	6	36	k__Bacteria; p__Firmicutes; c__Clostridia; o__Clostridiales; f__Lachnospiraceae; g__uncultured_bacterium_f_Lachnospiraceae; s__uncultured_bacterium_f_Lachnospiraceae
OTU174	8	101	1	7	44	78	2	18	1	306	6	27	77	3	10	7	372	232	72	25	322	196	24	89	6	8	0	3	9	4	k__Bacteria; p__Firmicutes; c__Clostridia; o__Clostridiales; f__Lachnospiraceae; g__uncultured_bacterium_f_Lachnospiraceae; s__uncultured_bacterium_f_Lachnospiraceae
OTU175	21	26	4	1	47	6	3	4	7	27	13	11	39	2	84	55	8	3	8	1	3	91	65	61	17	6	32	17	39	19	k__Bacteria; p__Firmicutes; c__Erysipelotrichia; o__Erysipelotrichales; f__Erysipelotrichaceae; g__Faecalibaculum; s__uncultured_bacterium_g_Faecalibaculum
OTU176	47	60	17	16	3	15	24	3	31	14	50	107	18	376	14	64	37	431	8	1	7	0	3	0	3	6	3	4	8	2	k__Bacteria; p__Bacteroidetes; c__Bacteroidia; o__Bacteroidales; f__Muribaculaceae; g__uncultured_bacterium_f_Muribaculaceae; s__uncultured_bacterium_f_Muribaculaceae
OTU177	12	38	8	5	10	52	18	38	0	5	4	5	28	6	96	9	10	45	20	9	1	9	15	18	20	2	44	33	20	2	k__Bacteria; p__Bacteroidetes; c__Bacteroidia; o__Bacteroidales; f__Rikenellaceae; g__Alistipes; s__uncultured_bacterium_g_Alistipes
OTU178	57	64	30	133	39	151	36	12	46	34	41	29	130	52	44	76	136	69	56	34	61	71	13	31	60	41	15	53	29	13	k__Bacteria; p__Firmicutes; c__Clostridia; o__Clostridiales; f__Ruminococcaceae; g__Ruminiclostridium_9; s__uncultured_bacterium_g_Ruminiclostridium_9
OTU179	56	13	5	1	18	74	29	6	1	4	10	0	2	66	13	3	26	4	1	1	0	6	0	1	7	1	16	14	0	1	k__Bacteria; p__Firmicutes; c__Clostridia; o__Clostridiales; f__Ruminococcaceae; g__Ruminococcaceae_UCG-014; s__uncultured_bacterium_g_Ruminococcaceae_UCG-014
OTU18	201	815	216	345	154	227	192	422	925	317	82	303	610	484	307	809	403	218	234	2187	430	370	364	582	1574	1263	2185	1964	1395	1027	k__Bacteria; p__Bacteroidetes; c__Bacteroidia; o__Bacteroidales; f__Bacteroidaceae; g__Bacteroides; s__uncultured_bacterium_g_Bacteroides
OTU180	105	2	92	24	26	7	0	13	64	24	81	192	3	1	31	82	0	0	10	8	347	119	14	10	24	8	118	2	0	5	k__Bacteria; p__Firmicutes; c__Clostridia; o__Clostridiales; f__Lachnospiraceae; g__uncultured_bacterium_f_Lachnospiraceae; s__uncultured_bacterium_f_Lachnospiraceae
OTU1803	19	28	45	12	19	12	7	15	37	47	15	3	53	81	34	39	30	112	1	26	12	31	33	16	39	24	34	48	36	268	k__Bacteria; p__Firmicutes; c__Clostridia; o__Clostridiales; f__Lachnospiraceae; g__uncultured_bacterium_f_Lachnospiraceae; s__uncultured_bacterium_f_Lachnospiraceae
OTU181	53	15	2	17	9	16	18	21	1	10	5	1	61	45	150	42	59	76	25	3	7	18	5	15	6	6	19	16	43	3	k__Bacteria; p__Firmicutes; c__Clostridia; o__Clostridiales; f__Ruminococcaceae; g__Ruminococcaceae_UCG-013; s__uncultured_bacterium_g_Ruminococcaceae_UCG-013
OTU1810	0	0	0	0	2	0	2	0	0	0	0	0	0	0	0	0	0	0	0	1	269	5	3	0	0	0	3	0	0	1	k__Bacteria; p__Firmicutes; c__Clostridia; o__Clostridiales; f__Lachnospiraceae; g__uncultured_bacterium_f_Lachnospiraceae; s__uncultured_bacterium_f_Lachnospiraceae
OTU182	85	57	21	159	124	98	21	26	101	78	24	367	29	9	0	10	51	8	2	1	42	21	0	19	2	13	31	13	0	8	k__Bacteria; p__Firmicutes; c__Clostridia; o__Clostridiales; f__Lachnospiraceae; g__uncultured_bacterium_f_Lachnospiraceae; s__uncultured_bacterium_f_Lachnospiraceae
OTU1825	1	0	0	0	1	0	0	0	2	0	0	1	0	1	2	11	0	1	4	6	0	2	19	149	56	125	87	199	67	24	k__Bacteria; p__Firmicutes; c__Clostridia; o__Clostridiales; f__Ruminococcaceae; g__Ruminococcaceae_UCG-013; s__uncultured_bacterium_g_Ruminococcaceae_UCG-013
OTU183	16	28	5	15	23	37	31	56	24	18	2	7	34	45	130	12	37	10	16	32	17	11	2	4	42	16	87	52	62	28	k__Bacteria; p__Bacteroidetes; c__Bacteroidia; o__Bacteroidales; f__Rikenellaceae; g__Alistipes; s__uncultured_bacterium_g_Alistipes
OTU184	7	66	4	17	12	43	21	6	7	7	13	4	3	10	0	5	45	0	103	2	14	11	8	102	1	2	1	0	3	1	k__Bacteria; p__Firmicutes; c__Clostridia; o__Clostridiales; f__Ruminococcaceae; g__uncultured_bacterium_f_Ruminococcaceae; s__uncultured_bacterium_f_Ruminococcaceae
OTU1842	16	3	2	1	1	2	8	4	1	5	0	26	2	10	82	1	27	2	1	1	1	3	3	4	9	2	11	40	16	5	k__Bacteria; p__Firmicutes; c__Clostridia; o__Clostridiales; f__Lachnospiraceae; g__Roseburia; s__uncultured_bacterium_g_Roseburia
OTU185	1	0	0	0	0	1	0	0	0	1	5	0	0	0	0	0	1	0	3	0	387	5	7	0	1	0	0	1	1	0	k__Bacteria; p__Firmicutes; c__Clostridia; o__Clostridiales; f__Lachnospiraceae; g__uncultured_bacterium_f_Lachnospiraceae; s__uncultured_bacterium_f_Lachnospiraceae
OTU186	117	65	71	216	45	118	47	85	175	117	105	156	377	99	35	69	435	147	298	19	173	43	32	26	31	40	37	22	13	17	k__Bacteria; p__Firmicutes; c__Clostridia; o__Clostridiales; f__Ruminococcaceae; g__Ruminiclostridium_9; s__uncultured_bacterium_g_Ruminiclostridium_9
OTU187	90	15	33	29	25	109	30	19	129	21	24	131	100	43	20	52	59	50	261	25	49	28	8	15	25	33	37	52	6	28	k__Bacteria; p__Firmicutes; c__Clostridia; o__Clostridiales; f__Ruminococcaceae; g__Oscillibacter; s__uncultured_bacterium_g_Oscillibacter
OTU188	46	16	15	12	3	2	8	36	9	18	4	17	12	25	60	20	6	16	11	13	10	23	26	8	16	18	17	15	60	6	k__Bacteria; p__Firmicutes; c__Clostridia; o__Clostridiales; f__Christensenellaceae; g__Christensenellaceae_R-7_group; s__uncultured_bacterium_g_Christensenellaceae_R-7_group
OTU189	114	6	1	0	1	1	6	9	19	4	4	2	3	11	7	5	1	9	149	15	57	4	6	0	1	0	14	16	2	0	k__Bacteria; p__Tenericutes; c__Mollicutes; o__Anaeroplasmatales; f__Anaeroplasmataceae; g__Anaeroplasma; s__uncultured_bacterium_g_Anaeroplasma
OTU19	297	1094	761	289	218	403	381	107	255	98	205	88	116	879	48	615	426	636	213	660	188	339	348	1399	1765	577	165	569	3387	348	k__Bacteria; p__Firmicutes; c__Clostridia; o__Clostridiales; f__Ruminococcaceae; g__Ruminococcaceae_UCG-014; s__uncultured_bacterium_g_Ruminococcaceae_UCG-014
OTU190	38	25	8	47	5	21	12	111	23	33	7	8	1	23	35	2	49	58	15	33	12	3	15	35	0	3	23	14	29	3	k__Bacteria; p__Bacteroidetes; c__Bacteroidia; o__Bacteroidales; f__Rikenellaceae; g__Alistipes; s__uncultured_bacterium_g_Alistipes
OTU191	47	16	0	7	0	129	0	7	5	1	5	78	2	0	1	2	12	1	78	13	132	73	4	14	126	194	8	7	1	21	k__Bacteria; p__Firmicutes; c__Clostridia; o__Clostridiales; f__Lachnospiraceae; g__uncultured_bacterium_f_Lachnospiraceae; s__uncultured_bacterium_f_Lachnospiraceae
OTU1917	75	26	43	43	132	28	54	12	4	11	5	15	28	40	8	14	104	143	5	41	16	66	44	124	13	26	75	86	49	139	k__Bacteria; p__Firmicutes; c__Clostridia; o__Clostridiales; f__Lachnospiraceae; g__uncultured_bacterium_f_Lachnospiraceae; s__uncultured_bacterium_f_Lachnospiraceae
OTU192	40	66	4	24	19	88	36	34	100	39	12	154	62	31	5	12	133	18	385	6	38	11	9	6	14	7	2	3	11	7	k__Bacteria; p__Firmicutes; c__Clostridia; o__Clostridiales; f__Ruminococcaceae; g__uncultured_bacterium_f_Ruminococcaceae; s__uncultured_bacterium_f_Ruminococcaceae
OTU193	35	48	12	9	22	8	23	37	42	22	10	6	30	52	108	69	62	78	7	19	12	12	23	26	10	8	69	67	62	21	k__Bacteria; p__Bacteroidetes; c__Bacteroidia; o__Bacteroidales; f__Tannerellaceae; g__Parabacteroides; s__uncultured_bacterium_g_Parabacteroides
OTU1934	40	34	22	42	17	35	25	31	10	25	24	21	31	29	40	24	35	20	54	11	37	32	24	19	10	10	25	28	11	16	k__Bacteria; p__Firmicutes; c__Clostridia; o__Clostridiales; f__Ruminococcaceae; g__uncultured_bacterium_f_Ruminococcaceae; s__uncultured_bacterium_f_Ruminococcaceae
OTU194	25	35	13	19	14	3	13	43	15	9	31	14	17	32	68	21	24	46	8	6	13	11	6	4	13	17	45	26	60	32	k__Bacteria; p__Bacteroidetes; c__Bacteroidia; o__Bacteroidales; f__Marinifilaceae; g__Butyricimonas; s__uncultured_bacterium_g_Butyricimonas
OTU195	14	9	12	25	14	2	13	9	41	14	7	16	28	23	1	36	30	14	73	29	49	27	38	25	33	60	66	27	32	89	k__Bacteria; p__Firmicutes; c__Clostridia; o__Clostridiales; f__Ruminococcaceae; g__Ruminiclostridium_5; s__uncultured_bacterium_g_Ruminiclostridium_5
OTU196	24	40	18	7	13	9	25	5	124	18	1	9	13	30	1	19	27	31	54	29	40	7	26	77	5	3	14	11	3	14	k__Bacteria; p__Firmicutes; c__Clostridia; o__Clostridiales; f__Lachnospiraceae; g__Lachnospiraceae_ND3007_group; s__uncultured_bacterium_g_Lachnospiraceae_ND3007_group
OTU197	28	10	34	3	36	4	4	10	28	15	3	15	13	15	2	66	9	13	9	32	6	17	24	9	20	16	40	58	26	35	k__Bacteria; p__Firmicutes; c__Clostridia; o__Clostridiales; f__Lachnospiraceae; g__uncultured_bacterium_f_Lachnospiraceae; s__uncultured_bacterium_f_Lachnospiraceae
OTU1975	0	0	1	1	2	4	4	2	0	1	0	0	1	0	1	1	2	2	0	1	1	4	28	1	31	14	12	8	7	26	k__Bacteria; p__Firmicutes; c__Clostridia; o__Clostridiales; f__Lachnospiraceae; g__uncultured_bacterium_f_Lachnospiraceae; s__uncultured_bacterium_f_Lachnospiraceae
OTU198	8	1	0	8	2	5	1	3	14	14	18	4	13	7	158	17	0	7	53	22	10	14	4	49	18	33	1	2	72	16	k__Bacteria; p__Tenericutes; c__Mollicutes; o__Mollicutes_RF39; f__uncultured_bacterium_o_Mollicutes_RF39; g__uncultured_bacterium_o_Mollicutes_RF39; s__uncultured_bacterium_o_Mollicutes_RF39
OTU199	36	10	23	21	15	13	32	13	10	17	15	15	12	13	2	19	16	11	32	11	4	22	15	19	28	34	19	23	14	11	k__Bacteria; p__Firmicutes; c__Clostridia; o__Clostridiales; f__Family_XIII; g__Family_XIII_AD3011_group; s__uncultured_bacterium_g_Family_XIII_AD3011_group
OTU2	3672	9026	8981	9854	1731	5870	7804	587	13811	8489	3623	6345	118	2894	1922	3569	6160	2014	69	258	113	5713	4419	113	555	714	48	530	106	891	k__Bacteria; p__Bacteroidetes; c__Bacteroidia; o__Bacteroidales; f__Prevotellaceae; g__Prevotellaceae_NK3B31_group; s__uncultured_bacterium_g_Prevotellaceae_NK3B31_group
OTU20	208	38	13	1185	47	716	3491	5104	52	49	16	1268	12	171	15	577	17	15	2511	1320	1438	64	693	34	1302	855	1049	39	1412	1982	k__Bacteria; p__Firmicutes; c__Clostridia; o__Clostridiales; f__Ruminococcaceae; g__[Eubacterium]_coprostanoligenes_group; s__uncultured_bacterium_g_[Eubacterium]_coprostanoligenes_group
OTU200	1	1	1	0	0	3	0	1	84	7	4	0	0	34	0	15	27	18	0	2	24	1	7	3	0	13	0	14	15	0	k__Bacteria; p__Cyanobacteria; c__Melainabacteria; o__Gastranaerophilales; f__Candidatus_Gastranaerophilales_bacterium_Zag_111; g__uncultured_bacterium_f_Candidatus_Gastranaerophilales_bacterium_Zag_111; s__uncultured_bacterium_f_Candidatus_Gastranaerophilales_bacterium_Zag_111
OTU2006	8	6	1	7	4	4	2	19	10	18	5	17	11	1	1	1	11	1	16	0	11	4	0	0	5	9	6	2	3	2	k__Bacteria; p__Firmicutes; c__Clostridia; o__Clostridiales; f__Lachnospiraceae; g__uncultured_bacterium_f_Lachnospiraceae; s__uncultured_bacterium_f_Lachnospiraceae
OTU201	20	66	24	182	22	147	16	74	65	61	38	72	288	13	5	7	71	8	110	4	61	59	7	10	48	9	18	1	26	6	k__Bacteria; p__Firmicutes; c__Clostridia; o__Clostridiales; f__Lachnospiraceae; g__uncultured_bacterium_f_Lachnospiraceae; s__uncultured_bacterium_f_Lachnospiraceae
OTU2011	0	3	0	15	2	4	0	4	6	38	4	4	16	0	0	3	20	0	9	0	12	0	0	0	1	0	1	0	1	0	k__Bacteria; p__Firmicutes; c__Clostridia; o__Clostridiales; f__Lachnospiraceae; g__uncultured_bacterium_f_Lachnospiraceae; s__uncultured_bacterium_f_Lachnospiraceae
OTU202	54	91	33	16	23	99	5	40	7	82	207	102	11	6	0	2	21	6	34	0	4	19	1	3	7	15	1	1	46	3	k__Bacteria; p__Firmicutes; c__Clostridia; o__Clostridiales; f__Lachnospiraceae; g__uncultured_bacterium_f_Lachnospiraceae; s__uncultured_bacterium_f_Lachnospiraceae
OTU2021	29	26	43	4	82	0	39	46	18	7	96	35	5	255	61	158	32	117	60	890	144	13	18	52	5	20	47	32	32	55	k__Bacteria; p__Firmicutes; c__Clostridia; o__Clostridiales; f__Ruminococcaceae; g__Ruminococcaceae_UCG-014; s__uncultured_bacterium_g_Ruminococcaceae_UCG-014
OTU2022	0	1	1	4	0	1	1	1	0	1	23	1	32	42	6	35	34	35	2	0	2	1	1	2	1	2	1	0	2	1	k__Bacteria; p__Firmicutes; c__Clostridia; o__Clostridiales; f__Lachnospiraceae; g__Lachnoclostridium_5; s__uncultured_bacterium_g_Lachnoclostridium_5
OTU2024	61	24	9	6	0	6	5	11	8	44	16	10	110	71	93	40	71	109	3	69	6	11	9	6	33	24	17	88	16	108	k__Bacteria; p__Firmicutes; c__Clostridia; o__Clostridiales; f__Lachnospiraceae; g__uncultured_bacterium_f_Lachnospiraceae; s__uncultured_bacterium_f_Lachnospiraceae
OTU203	9	13	6	3	2	47	13	2	1	174	147	16	114	5	31	91	318	5	40	4	36	6	6	4	1	3	6	3	0	2	k__Bacteria; p__Bacteroidetes; c__Bacteroidia; o__Bacteroidales; f__Muribaculaceae; g__uncultured_bacterium_f_Muribaculaceae; s__uncultured_bacterium_f_Muribaculaceae
OTU204	636	3	0	0	3	0	4	5	3	2	0	2	0	1	0	0	0	0	1	0	0	0	0	0	0	0	0	1	0	0	k__Bacteria; p__Firmicutes; c__Clostridia; o__Clostridiales; f__Ruminococcaceae; g__Ruminococcaceae_UCG-014; s__uncultured_bacterium_g_Ruminococcaceae_UCG-014
OTU2046	31	33	9	4	12	23	24	45	26	64	14	16	173	43	36	19	31	72	23	139	17	44	37	53	27	61	102	173	104	11	k__Bacteria; p__Bacteroidetes; c__Bacteroidia; o__Bacteroidales; f__Bacteroidaceae; g__Bacteroides; s__uncultured_bacterium_g_Bacteroides
OTU205	31	142	22	29	6	50	5	4	6	28	5	50	21	2	1	1	60	14	30	0	60	16	3	9	0	2	8	0	1	0	k__Bacteria; p__Firmicutes; c__Clostridia; o__Clostridiales; f__Lachnospiraceae; g__uncultured_bacterium_f_Lachnospiraceae; s__uncultured_bacterium_f_Lachnospiraceae
OTU206	0	0	0	0	0	0	0	0	0	0	0	0	0	0	0	0	0	0	0	50	0	1	0	80	90	84	84	86	61	110	k__Bacteria; p__Bacteroidetes; c__Bacteroidia; o__Bacteroidales; f__Dysgonomonadaceae; g__Proteiniphilum; s__uncultured_bacterium_g_Proteiniphilum
OTU207	13	9	1	7	30	4	9	11	12	8	7	8	6	4	43	7	1	0	16	3	2	5	26	24	20	27	23	26	19	68	k__Bacteria; p__Actinobacteria; c__Coriobacteriia; o__Coriobacteriales; f__Atopobiaceae; g__Coriobacteriaceae_UCG-002; s__uncultured_bacterium_g_Coriobacteriaceae_UCG-002
OTU2078	1	3	6	16	6	27	1	3	2	21	11	12	14	1	0	10	6	1	26	6	13	19	2	16	1	5	3	0	8	3	k__Bacteria; p__Firmicutes; c__Clostridia; o__Clostridiales; f__Lachnospiraceae; g__uncultured_bacterium_f_Lachnospiraceae; s__uncultured_bacterium_f_Lachnospiraceae
OTU208	14	22	7	2	13	6	12	6	0	6	28	6	3	53	28	3	17	9	9	15	33	14	20	3	35	36	7	8	203	11	k__Bacteria; p__Patescibacteria; c__Saccharimonadia; o__Saccharimonadales; f__Saccharimonadaceae; g__Candidatus_Saccharimonas; s__uncultured_bacterium_g_Candidatus_Saccharimonas
OTU209	13	24	8	1	3	9	5	7	0	1	0	10	5	11	15	2	0	4	186	9	77	3	4	4	7	5	43	18	16	3	k__Bacteria; p__Firmicutes; c__Clostridia; o__Clostridiales; f__Ruminococcaceae; g__[Eubacterium]_coprostanoligenes_group; s__uncultured_bacterium_g_[Eubacterium]_coprostanoligenes_group
OTU21	79	362	190	744	1022	506	150	3546	446	1038	1199	2040	548	143	94	111	476	173	1398	163	873	686	83	413	27	17	69	76	197	52	k__Bacteria; p__Firmicutes; c__Clostridia; o__Clostridiales; f__Lachnospiraceae; g__Lachnospiraceae_UCG-006; s__uncultured_bacterium_g_Lachnospiraceae_UCG-006
OTU210	32	14	5	35	7	11	7	46	9	15	14	15	37	12	24	18	42	6	50	4	20	7	12	9	20	11	21	4	17	14	k__Bacteria; p__Proteobacteria; c__Deltaproteobacteria; o__Desulfovibrionales; f__Desulfovibrionaceae; g__uncultured_bacterium_f_Desulfovibrionaceae; s__uncultured_bacterium_f_Desulfovibrionaceae
OTU211	17	1	14	1	8	0	6	1	9	11	2	1	4	12	5	102	34	8	29	8	35	30	20	33	10	42	58	107	2	47	k__Bacteria; p__Firmicutes; c__Clostridia; o__Clostridiales; f__Lachnospiraceae; g__[Eubacterium]_ventriosum_group; s__uncultured_bacterium_g_[Eubacterium]_ventriosum_group
OTU212	9	5	4	31	21	10	2	36	12	20	28	27	9	4	10	5	21	4	75	8	7	18	10	8	35	26	20	14	47	22	k__Bacteria; p__Firmicutes; c__Clostridia; o__Clostridiales; f__Lachnospiraceae; g__uncultured_bacterium_f_Lachnospiraceae; s__uncultured_bacterium_f_Lachnospiraceae
OTU213	133	123	22	138	55	100	38	338	105	456	172	225	170	77	24	22	326	45	408	21	273	135	25	65	42	35	48	30	85	38	k__Bacteria; p__Firmicutes; c__Clostridia; o__Clostridiales; f__Lachnospiraceae; g__uncultured_bacterium_f_Lachnospiraceae; s__uncultured_bacterium_f_Lachnospiraceae
OTU214	0	2	100	200	45	2	2	60	4	1	0	0	0	1	0	0	0	0	2	0	0	1	0	0	0	1	0	0	0	0	k__Bacteria; p__Firmicutes; c__Clostridia; o__Clostridiales; f__Ruminococcaceae; g__Ruminococcus_2; s__uncultured_bacterium_g_Ruminococcus_2
OTU215	39	18	12	51	22	33	17	35	27	9	20	23	13	9	8	4	30	6	55	14	42	37	20	19	19	11	10	7	24	9	k__Bacteria; p__Firmicutes; c__Clostridia; o__Clostridiales; f__Ruminococcaceae; g__Ruminiclostridium_5; s__uncultured_bacterium_g_Ruminiclostridium_5
OTU216	0	0	0	0	0	0	0	1	0	0	0	0	0	0	0	0	1	0	0	1	0	0	0	2	5	2	189	303	1	4	k__Bacteria; p__Firmicutes; c__Clostridia; o__Clostridiales; f__Ruminococcaceae; g__Ruminococcaceae_UCG-013; s__uncultured_bacterium_g_Ruminococcaceae_UCG-013
OTU217	0	0	0	9	1	0	0	3	14	0	0	32	1	1	7	15	13	2	19	1	2	10	474	19	0	17	0	31	0	3	k__Bacteria; p__Firmicutes; c__Clostridia; o__Clostridiales; f__Ruminococcaceae; g__Ruminococcaceae_UCG-014; s__uncultured_bacterium_g_Ruminococcaceae_UCG-014
OTU218	0	0	0	1	12	11	0	1	1	0	0	0	0	0	0	1	1	0	48	27	22	31	26	8	43	30	62	79	58	11	k__Bacteria; p__Bacteroidetes; c__Bacteroidia; o__Bacteroidales; f__Rikenellaceae; g__Alistipes; s__Alistipes_sp
OTU219	6	13	7	52	16	22	13	91	51	42	38	28	2	18	2	40	21	8	24	4	20	21	5	11	3	6	7	3	5	2	k__Bacteria; p__Firmicutes; c__Clostridia; o__Clostridiales; f__Lachnospiraceae; g__Tyzzerella; s__uncultured_bacterium_g_Tyzzerella
OTU22	398	329	4	42	591	87	260	307	112	23	58	55	886	1384	2016	1086	356	426	20	114	23	109	156	456	85	54	1142	1727	93	201	k__Bacteria; p__Firmicutes; c__Erysipelotrichia; o__Erysipelotrichales; f__Erysipelotrichaceae; g__Turicibacter; s__uncultured_bacterium_g_Turicibacter
OTU220	18	33	22	7	15	12	33	36	24	17	6	3	6	11	13	22	17	10	23	9	10	3	4	10	4	8	6	7	8	4	k__Bacteria; p__Firmicutes; c__Clostridia; o__Clostridiales; f__Family_XIII; g__Family_XIII_AD3011_group; s__uncultured_bacterium_g_Family_XIII_AD3011_group
OTU2204	0	0	1	1	2	1	5	7	1	2	0	0	0	1	3	1	1	0	0	5	4	1	20	3	39	17	8	2	3	9	k__Bacteria; p__Proteobacteria; c__Gammaproteobacteria; o__Pseudomonadales; f__Pseudomonadaceae; g__Pseudomonas; s__Pseudomonas_psychrophila
OTU221	25	16	2	21	1	16	17	18	26	25	2	6	22	28	15	41	5	16	31	2	35	24	28	14	19	45	31	7	21	30	k__Bacteria; p__Fusobacteria; c__Fusobacteriia; o__Fusobacteriales; f__Fusobacteriaceae; g__Cetobacterium; s__uncultured_bacterium_g_Cetobacterium
OTU2211	0	0	2	409	0	10	0	10	2	0	16	1	141	67	4	45	838	275	0	2	17	7	4	54	20	160	4	13	28	82	k__Bacteria; p__Firmicutes; c__Clostridia; o__Clostridiales; f__Ruminococcaceae; g__Ruminococcus_1; s__uncultured_bacterium_g_Ruminococcus_1
OTU222	10	14	6	32	78	135	7	7	48	46	6	35	35	21	0	44	258	19	72	46	138	14	9	20	3	9	4	7	7	38	k__Bacteria; p__Firmicutes; c__Clostridia; o__Clostridiales; f__Lachnospiraceae; g__uncultured_bacterium_f_Lachnospiraceae; s__uncultured_bacterium_f_Lachnospiraceae
OTU223	75	42	6	7	12	1	19	76	21	15	5	11	8	4	21	10	17	6	36	6	6	5	1	4	9	5	8	1	4	7	k__Bacteria; p__Firmicutes; c__Clostridia; o__Clostridiales; f__Family_XIII; g__[Eubacterium]_nodatum_group; s__uncultured_bacterium_g_[Eubacterium]_nodatum_group
OTU224	92	23	10	20	34	12	11	97	122	8	21	57	33	43	18	5	21	5	88	102	167	198	23	52	65	67	28	243	246	19	k__Bacteria; p__Firmicutes; c__Clostridia; o__Clostridiales; f__Ruminococcaceae; g__Ruminococcaceae_UCG-014; s__uncultured_bacterium_g_Ruminococcaceae_UCG-014
OTU2240	19	4	25	11	9	4	8	8	21	10	36	1	35	12	27	29	33	8	8	46	30	0	23	4	23	19	68	69	40	29	k__Bacteria; p__Firmicutes; c__Clostridia; o__Clostridiales; f__Lachnospiraceae; g__uncultured_bacterium_f_Lachnospiraceae; s__uncultured_bacterium_f_Lachnospiraceae
OTU2242	26	1	51	6	2	2	1	0	1	0	13	2	35	14	67	2	18	40	0	3	0	0	1	1	26	3	40	4	1	50	k__Bacteria; p__Firmicutes; c__Clostridia; o__Clostridiales; f__Lachnospiraceae; g__uncultured_bacterium_f_Lachnospiraceae; s__uncultured_bacterium_f_Lachnospiraceae
OTU2243	10	4	5	8	16	6	1	3	0	1	2	4	2	6	1	0	19	13	1	2	5	12	0	8	2	6	5	7	2	6	k__Bacteria; p__Firmicutes; c__Clostridia; o__Clostridiales; f__Lachnospiraceae; g__uncultured_bacterium_f_Lachnospiraceae; s__uncultured_bacterium_f_Lachnospiraceae
OTU225	1	4	0	75	7	47	4	35	68	15	55	30	0	0	1	6	0	0	40	4	20	5	0	0	34	8	12	6	11	7	k__Bacteria; p__Firmicutes; c__Clostridia; o__Clostridiales; f__Lachnospiraceae; g__uncultured_bacterium_f_Lachnospiraceae; s__uncultured_bacterium_f_Lachnospiraceae
OTU226	0	0	0	4	3	6	1	3	1	0	0	1	0	1	560	1	2	2	2	1	0	13	4	3	10	6	5	0	0	11	k__Bacteria; p__Proteobacteria; c__Gammaproteobacteria; o__Betaproteobacteriales; f__Burkholderiaceae; g__Hydrogenophaga; s__uncultured_bacterium_g_Hydrogenophaga
OTU2260	2	68	48	2	0	1	1	0	0	17	6	5	0	0	1	0	0	3	1	0	1	3	1	1	0	0	0	0	0	0	k__Bacteria; p__Firmicutes; c__Clostridia; o__Clostridiales; f__Lachnospiraceae; g__uncultured_bacterium_f_Lachnospiraceae; s__uncultured_bacterium_f_Lachnospiraceae
OTU227	1	12	18	8	9	8	9	6	2	3	9	3	3	6	11	12	6	11	11	13	15	7	33	20	55	38	54	5	11	5	k__Bacteria; p__Proteobacteria; c__Gammaproteobacteria; o__Betaproteobacteriales; f__Burkholderiaceae; g__Ralstonia; s__uncultured_bacterium_g_Ralstonia
OTU228	0	0	0	0	0	0	0	0	0	0	0	1	0	0	1	0	0	0	0	72	1	1	0	91	129	96	109	123	69	191	k__Bacteria; p__Firmicutes; c__Clostridia; o__Clostridiales; f__Ruminococcaceae; g__Caproiciproducens; s__uncultured_bacterium_g_Caproiciproducens
OTU229	23	51	0	0	13	0	6	3	1	7	22	12	23	42	60	9	48	40	4	4	10	10	6	2	4	11	33	45	53	31	k__Bacteria; p__Tenericutes; c__Mollicutes; o__Mollicutes_RF39; f__uncultured_bacterium_o_Mollicutes_RF39; g__uncultured_bacterium_o_Mollicutes_RF39; s__uncultured_bacterium_o_Mollicutes_RF39
OTU23	39	1671	7	379	6	367	15	16	14	187	3	454	21	270	2	10	5	12	4400	34	400	40	193	34	4575	3025	472	430	205	188	k__Bacteria; p__Firmicutes; c__Clostridia; o__Clostridiales; f__Lachnospiraceae; g__Lachnospiraceae_NK4A136_group; s__Trichinella_pseudospiralis
OTU230	5	8	6	0	8	0	1	6	0	1	12	0	27	1	43	1	22	14	8	1	4	4	3	0	43	10	13	5	1	36	k__Bacteria; p__Firmicutes; c__Clostridia; o__Clostridiales; f__Christensenellaceae; g__Christensenellaceae_R-7_group; s__uncultured_bacterium_g_Christensenellaceae_R-7_group
OTU231	23	11	12	5	3	3	51	3	21	4	9	11	21	6	54	11	23	20	4	15	33	17	8	42	8	13	13	16	1	16	k__Bacteria; p__Firmicutes; c__Clostridia; o__Clostridiales; f__Ruminococcaceae; g__Ruminococcaceae_UCG-014; s__uncultured_bacterium_g_Ruminococcaceae_UCG-014
OTU2312	1	0	2	3	4	6	12	0	1	1	0	0	1	4	12	1	1	1	2	1	6	2	8	2	22	5	12	5	0	7	k__Bacteria; p__Firmicutes; c__Clostridia; o__Clostridiales; f__Lachnospiraceae; g__Fusicatenibacter; s__uncultured_bacterium_g_Fusicatenibacter
OTU232	61	42	6	58	16	32	25	38	77	41	14	29	85	25	112	44	113	41	91	94	51	65	36	39	146	54	74	112	40	49	k__Bacteria; p__Firmicutes; c__Clostridia; o__Clostridiales; f__Ruminococcaceae; g__uncultured_bacterium_f_Ruminococcaceae; s__uncultured_bacterium_f_Ruminococcaceae
OTU2325	12	14	5	30	6	7	8	22	6	10	9	15	11	2	0	6	16	8	1	3	3	3	5	4	2	3	1	2	10	2	k__Bacteria; p__Firmicutes; c__Clostridia; o__Clostridiales; f__Ruminococcaceae; g__uncultured_bacterium_f_Ruminococcaceae; s__uncultured_bacterium_f_Ruminococcaceae
OTU233	20	16	5	5	21	24	15	57	5	7	7	6	4	17	102	19	5	9	54	5	9	15	21	6	6	6	12	9	9	4	k__Bacteria; p__Firmicutes; c__Clostridia; o__Clostridiales; f__Ruminococcaceae; g__Ruminococcaceae_UCG-010; s__uncultured_bacterium_g_Ruminococcaceae_UCG-010
OTU234	1	9	2	1	1	0	5	23	4	8	0	2	22	12	176	2	17	3	4	3	0	3	16	4	11	9	12	22	27	4	k__Bacteria; p__Bacteroidetes; c__Bacteroidia; o__Bacteroidales; f__Tannerellaceae; g__Parabacteroides; s__uncultured_bacterium_g_Parabacteroides
OTU2341	1	9	0	10	3	1	4	4	2	11	3	4	0	1	2	0	2	0	25	3	17	4	3	1	1	3	2	0	7	6	k__Bacteria; p__Firmicutes; c__Clostridia; o__Clostridiales; f__Lachnospiraceae; g__uncultured_bacterium_f_Lachnospiraceae; s__uncultured_bacterium_f_Lachnospiraceae
OTU235	7	7	8	20	4	1	13	4	30	6	0	17	0	4	8	9	4	36	149	10	1	13	15	2	1	6	7	13	5	4	k__Bacteria; p__Firmicutes; c__Clostridia; o__Clostridiales; f__Ruminococcaceae; g__Ruminococcaceae_UCG-005; s__uncultured_bacterium_g_Ruminococcaceae_UCG-005
OTU236	10	1	0	7	4	0	11	15	7	5	9	79	55	1	1	8	17	1	7	0	51	52	5	10	0	49	6	1	0	1	k__Bacteria; p__Firmicutes; c__Clostridia; o__Clostridiales; f__Ruminococcaceae; g__Ruminiclostridium_6; s__uncultured_bacterium_g_Ruminiclostridium_6
OTU2365	32	61	5	34	3	35	18	5	7	8	0	20	21	12	0	6	31	6	53	1	43	14	11	3	4	3	16	2	5	4	k__Bacteria; p__Firmicutes; c__Clostridia; o__Clostridiales; f__Ruminococcaceae; g__uncultured_bacterium_f_Ruminococcaceae; s__uncultured_bacterium_f_Ruminococcaceae
OTU237	26	14	31	39	25	20	38	16	28	20	30	42	19	42	280	44	53	33	59	22	25	44	75	32	100	72	25	129	40	38	k__Bacteria; p__Firmicutes; c__Clostridia; o__Clostridiales; f__Ruminococcaceae; g__Faecalibacterium; s__uncultured_bacterium_g_Faecalibacterium
OTU238	0	15	9	2	6	3	13	0	0	0	0	0	1	14	0	7	16	2	0	1	4	174	15	10	23	2	28	56	16	2	k__Bacteria; p__Firmicutes; c__Clostridia; o__Clostridiales; f__Ruminococcaceae; g__Ruminococcus_1; s__uncultured_bacterium_g_Ruminococcus_1
OTU239	1	0	0	2	0	6	0	0	0	1	0	0	0	0	474	0	0	1	1	0	0	7	0	0	2	1	0	2	0	8	k__Bacteria; p__Proteobacteria; c__Gammaproteobacteria; o__Betaproteobacteriales; f__Rhodocyclaceae; g__Zoogloea; s__uncultured_bacterium_g_Zoogloea
OTU24	215	151	4	27	20	97	216	1012	544	126	235	1739	232	126	16	41	15	18	7	23	159	361	92	269	4864	835	952	44	88	839	k__Bacteria; p__Firmicutes; c__Clostridia; o__Clostridiales; f__Ruminococcaceae; g__Ruminiclostridium_6; s__uncultured_bacterium_g_Ruminiclostridium_6
OTU240	0	1	1	1	0	1	2	0	0	1	0	0	0	2	430	1	0	1	2	3	0	1	6	1	1	2	0	1	0	0	k__Bacteria; p__Proteobacteria; c__Alphaproteobacteria; o__Acetobacterales; f__Acetobacteraceae; g__Gluconobacter; s__uncultured_bacterium_g_Gluconobacter
OTU241	2	4	13	10	8	10	58	8	6	3	4	0	2	0	8	9	0	2	8	13	22	10	107	30	67	102	30	3	5	15	k__Bacteria; p__Proteobacteria; c__Gammaproteobacteria; o__Betaproteobacteriales; f__Hydrogenophilaceae; g__Thiobacillus; s__uncultured_bacterium_g_Thiobacillus
OTU242	0	18	3	0	1	0	2	1	271	2	0	1	0	0	0	0	0	40	0	0	0	0	2	1	59	0	4	1	0	0	k__Bacteria; p__Firmicutes; c__Clostridia; o__Clostridiales; f__Ruminococcaceae; g__[Eubacterium]_coprostanoligenes_group; s__Clostridiales_bacterium_42_27
OTU243	6	3	14	34	4	38	7	17	37	18	1	4	2	6	0	2	16	2	107	5	42	4	5	2	10	39	3	5	4	3	k__Bacteria; p__Firmicutes; c__Clostridia; o__Clostridiales; f__Ruminococcaceae; g__Ruminococcaceae_UCG-005; s__uncultured_bacterium_g_Ruminococcaceae_UCG-005
OTU244	12	7	18	5	7	12	9	12	6	7	14	17	17	11	15	8	8	9	10	5	3	7	8	2	25	9	16	14	6	8	k__Bacteria; p__Firmicutes; c__Clostridia; o__Clostridiales; f__Christensenellaceae; g__Catabacter; s__Christensenella_timonensis
OTU245	39	18	4	14	16	19	30	40	46	1	3	2	11	17	32	9	12	17	80	17	3	6	12	29	18	17	7	29	18	5	k__Bacteria; p__Firmicutes; c__Clostridia; o__Clostridiales; f__Family_XIII; g__Anaerovorax; s__uncultured_bacterium_g_Anaerovorax
OTU246	4	11	17	12	8	16	42	14	2	14	7	13	6	4	18	14	16	15	9	13	14	15	60	23	49	27	48	34	6	19	k__Bacteria; p__Actinobacteria; c__Actinobacteria; o__Bifidobacteriales; f__Bifidobacteriaceae; g__Bifidobacterium; s__uncultured_bacterium_g_Bifidobacterium
OTU247	2	4	16	13	5	19	9	3	3	2	7	5	6	7	11	5	1	8	11	11	15	10	59	15	52	37	40	8	6	16	k__Bacteria; p__Actinobacteria; c__Actinobacteria; o__Micrococcales; f__Brevibacteriaceae; g__Brevibacterium; s__uncultured_bacterium_g_Brevibacterium
OTU248	5	10	2	10	7	9	18	9	15	0	3	3	9	12	16	13	14	13	0	16	11	13	7	10	32	16	9	10	10	17	k__Bacteria; p__Firmicutes; c__Clostridia; o__Clostridiales; f__Ruminococcaceae; g__Negativibacillus; s__uncultured_bacterium_g_Negativibacillus
OTU2485	7	2	2	5	3	5	4	6	11	5	2	6	2	4	2	0	2	2	6	5	5	7	13	3	3	2	5	7	3	6	k__Bacteria; p__Proteobacteria; c__Gammaproteobacteria; o__Enterobacteriales; f__Enterobacteriaceae; g__uncultured_bacterium_f_Enterobacteriaceae; s__uncultured_bacterium_f_Enterobacteriaceae
OTU249	44	3	5	2	18	1	5	16	7	13	0	16	7	35	5	27	8	17	10	9	2	9	9	11	4	10	22	6	17	6	k__Bacteria; p__Firmicutes; c__Clostridia; o__Clostridiales; f__Family_XIII; g__Family_XIII_AD3011_group; s__uncultured_bacterium_g_Family_XIII_AD3011_group
OTU25	625	126	724	418	191	317	212	106	250	222	412	205	137	533	734	315	614	1699	58	976	986	269	199	159	109	21	1164	1656	281	85	k__Bacteria; p__Firmicutes; c__Clostridia; o__Clostridiales; f__Ruminococcaceae; g__Ruminococcus_1; s__uncultured_bacterium_g_Ruminococcus_1
OTU250	32	47	57	177	258	157	93	198	328	43	51	51	25	100	98	66	60	28	75	49	42	88	100	123	35	64	47	270	106	67	k__Bacteria; p__Firmicutes; c__Clostridia; o__Clostridiales; f__Ruminococcaceae; g__Ruminococcaceae_UCG-014; s__uncultured_bacterium_g_Ruminococcaceae_UCG-014
OTU2504	119	16	101	19	35	27	40	24	30	11	40	10	18	10	44	10	26	20	60	41	55	61	12	3	13	7	5	2	94	122	k__Bacteria; p__Firmicutes; c__Clostridia; o__Clostridiales; f__Ruminococcaceae; g__Ruminiclostridium_5; s__uncultured_bacterium_g_Ruminiclostridium_5
OTU2508	5	2	2	19	3	10	3	0	5	11	6	8	23	4	1	2	15	12	6	1	9	5	0	1	1	1	1	1	1	3	k__Bacteria; p__Firmicutes; c__Clostridia; o__Clostridiales; f__Ruminococcaceae; g__Ruminiclostridium_9; s__uncultured_bacterium_g_Ruminiclostridium_9
OTU251	154	5	1	0	3	7	8	2	5	2	0	2	10	7	9	48	14	8	1	5	1	4	3	24	1	2	5	23	1	13	k__Bacteria; p__Tenericutes; c__Mollicutes; o__Mollicutes_RF39; f__uncultured_bacterium_o_Mollicutes_RF39; g__uncultured_bacterium_o_Mollicutes_RF39; s__uncultured_bacterium_o_Mollicutes_RF39
OTU252	3	6	3	5	4	8	15	7	5	0	18	3	1	8	9	6	7	12	8	16	8	22	9	5	12	11	16	7	3	17	k__Bacteria; p__Firmicutes; c__Clostridia; o__Clostridiales; f__Clostridiales_vadinBB60_group; g__uncultured_bacterium_f_Clostridiales_vadinBB60_group; s__uncultured_bacterium_f_Clostridiales_vadinBB60_group
OTU253	7	7	5	10	20	9	0	36	4	10	10	8	8	5	16	7	11	0	39	2	2	10	1	14	9	6	4	7	16	7	k__Bacteria; p__Actinobacteria; c__Coriobacteriia; o__Coriobacteriales; f__Eggerthellaceae; g__Enterorhabdus; s__uncultured_bacterium_g_Enterorhabdus
OTU254	35	47	27	32	57	38	70	73	39	51	11	44	9	14	4	9	10	19	29	14	37	43	113	33	228	82	28	10	17	51	k__Bacteria; p__Firmicutes; c__Bacilli; o__Lactobacillales; f__Leuconostocaceae; g__Weissella; s__uncultured_bacterium_g_Weissella
OTU2544	1	3	2	8	1	7	1	4	4	2	2	1	43	9	4	4	6	11	0	8	6	1	1	0	0	8	9	5	1	0	k__Bacteria; p__Bacteroidetes; c__Bacteroidia; o__Bacteroidales; f__Muribaculaceae; g__uncultured_bacterium_f_Muribaculaceae; s__uncultured_bacterium_f_Muribaculaceae
OTU255	12	6	14	0	24	29	1	4	3	3	0	0	0	0	0	3	1	22	2	0	7	2	8	3	0	0	0	0	0	1	k__Bacteria; p__Tenericutes; c__Mollicutes; o__Mollicutes_RF39; f__uncultured_bacterium_o_Mollicutes_RF39; g__uncultured_bacterium_o_Mollicutes_RF39; s__uncultured_bacterium_o_Mollicutes_RF39
OTU2559	1	10	4	2	12	2	9	6	3	4	4	2	0	53	2	36	0	0	11	1	0	4	11	72	9	6	8	9	5	8	k__Bacteria; p__Firmicutes; c__Clostridia; o__Clostridiales; f__Ruminococcaceae; g__Ruminococcaceae_UCG-014; s__uncultured_bacterium_g_Ruminococcaceae_UCG-014
OTU256	21	22	0	9	5	8	18	59	10	4	9	6	1	2	16	6	2	6	37	6	5	3	2	1	9	5	9	15	7	5	k__Bacteria; p__Firmicutes; c__Clostridia; o__Clostridiales; f__Ruminococcaceae; g__Ruminococcaceae_UCG-010; s__uncultured_bacterium_g_Ruminococcaceae_UCG-010
OTU257	28	45	40	43	24	27	11	14	11	80	16	45	75	13	15	2	71	30	15	8	47	34	27	4	9	9	20	4	7	6	k__Bacteria; p__Firmicutes; c__Clostridia; o__Clostridiales; f__Lachnospiraceae; g__uncultured_bacterium_f_Lachnospiraceae; s__uncultured_bacterium_f_Lachnospiraceae
OTU258	4	25	19	2	1	1	0	12	17	14	4	1	5	41	3	24	19	42	6	0	5	22	13	1	5	0	2	2	0	2	k__Bacteria; p__Bacteroidetes; c__Bacteroidia; o__Bacteroidales; f__Muribaculaceae; g__uncultured_bacterium_f_Muribaculaceae; s__uncultured_bacterium_f_Muribaculaceae
OTU2587	0	1	1	0	7	0	3	2	8	0	3	2	0	0	0	0	0	1	0	0	1	2	0	45	2	6	2	1	3	0	k__Bacteria; p__Firmicutes; c__Clostridia; o__Clostridiales; f__Ruminococcaceae; g__Ruminococcaceae_UCG-014; s__uncultured_bacterium_g_Ruminococcaceae_UCG-014
OTU259	12	17	13	11	4	7	18	1	1	0	23	2	9	32	20	4	15	22	14	30	12	5	4	6	7	10	2	2	7	1	k__Bacteria; p__Bacteroidetes; c__Bacteroidia; o__Bacteroidales; f__Muribaculaceae; g__uncultured_bacterium_f_Muribaculaceae; s__uncultured_bacterium_f_Muribaculaceae
OTU26	895	298	460	313	434	230	375	235	196	90	221	348	114	58	186	656	193	126	16	631	58	348	210	470	72	165	933	412	139	575	k__Bacteria; p__Firmicutes; c__Clostridia; o__Clostridiales; f__Lachnospiraceae; g__Marvinbryantia; s__uncultured_bacterium_g_Marvinbryantia
OTU260	3	9	0	3	8	5	7	30	71	119	13	13	42	5	1	16	44	2	187	3	7	28	5	8	42	8	0	1	1	2	k__Bacteria; p__Firmicutes; c__Clostridia; o__Clostridiales; f__Lachnospiraceae; g__ASF356; s__uncultured_bacterium_g_ASF356
OTU261	77	76	12	114	63	51	19	73	22	238	57	435	227	30	14	13	199	14	414	52	100	84	28	56	30	25	32	14	15	20	k__Bacteria; p__Firmicutes; c__Clostridia; o__Clostridiales; f__Lachnospiraceae; g__uncultured_bacterium_f_Lachnospiraceae; s__uncultured_bacterium_f_Lachnospiraceae
OTU262	15	22	4	35	5	8	6	2	61	38	7	80	1	3	5	0	26	4	31	3	51	19	1	15	0	3	2	0	0	3	k__Bacteria; p__Firmicutes; c__Clostridia; o__Clostridiales; f__Ruminococcaceae; g__Butyricicoccus; s__uncultured_bacterium_g_Butyricicoccus
OTU2623	41	25	2	26	8	35	19	12	26	26	4	25	68	26	2	9	14	5	77	3	11	6	11	7	1	1	34	8	5	4	k__Bacteria; p__Firmicutes; c__Clostridia; o__Clostridiales; f__Ruminococcaceae; g__uncultured_bacterium_f_Ruminococcaceae; s__uncultured_bacterium_f_Ruminococcaceae
OTU263	12	2	0	9	9	2	1	0	22	10	1	0	1	2	30	3	1	3	33	7	5	14	0	32	38	103	80	109	130	69	k__Bacteria; p__Tenericutes; c__Mollicutes; o__Mollicutes_RF39; f__uncultured_bacterium_o_Mollicutes_RF39; g__uncultured_bacterium_o_Mollicutes_RF39; s__uncultured_bacterium_o_Mollicutes_RF39
OTU264	75	17	21	55	25	54	30	46	106	62	14	77	82	26	25	25	86	53	144	12	65	57	15	21	47	23	35	24	19	42	k__Bacteria; p__Firmicutes; c__Clostridia; o__Clostridiales; f__Ruminococcaceae; g__uncultured_bacterium_f_Ruminococcaceae; s__uncultured_bacterium_f_Ruminococcaceae
OTU265	19	2	2	2	4	0	0	1	3	3	1	3	11	5	20	10	6	22	2	6	5	3	16	12	7	15	9	24	4	30	k__Bacteria; p__Firmicutes; c__Clostridia; o__Clostridiales; f__Defluviitaleaceae; g__Defluviitaleaceae_UCG-011; s__uncultured_bacterium_g_Defluviitaleaceae_UCG-011
OTU266	6	3	26	68	62	388	36	1	9	30	79	19	1	2	0	11	3	0	1	1	73	1	2	1	0	4	0	0	0	1	k__Bacteria; p__Firmicutes; c__Clostridia; o__Clostridiales; f__Lachnospiraceae; g__uncultured_bacterium_f_Lachnospiraceae; s__uncultured_bacterium_f_Lachnospiraceae
OTU267	3	2	2	1	3	4	20	12	5	6	4	6	37	8	77	6	18	10	4	1	3	2	2	1	8	8	65	20	21	10	k__Bacteria; p__Proteobacteria; c__Deltaproteobacteria; o__Desulfovibrionales; f__Desulfovibrionaceae; g__Bilophila; s__uncultured_bacterium_g_Bilophila
OTU268	19	5	10	6	19	5	8	17	12	8	19	8	23	41	32	16	17	8	3	4	10	16	8	22	7	8	10	14	8	11	k__Bacteria; p__Firmicutes; c__Clostridia; o__Clostridiales; f__Ruminococcaceae; g__Ruminococcaceae_UCG-014; s__uncultured_bacterium_g_Ruminococcaceae_UCG-014
OTU269	18	31	15	25	18	39	9	34	11	14	22	20	30	20	13	16	32	23	58	19	15	24	19	8	4	3	11	13	19	11	k__Bacteria; p__Firmicutes; c__Clostridia; o__Clostridiales; f__Ruminococcaceae; g__uncultured_bacterium_f_Ruminococcaceae; s__uncultured_bacterium_f_Ruminococcaceae
OTU27	393	500	673	174	320	235	2357	332	674	159	720	172	106	610	151	214	57	522	357	604	383	392	270	3098	319	417	854	530	2421	932	k__Bacteria; p__Firmicutes; c__Clostridia; o__Clostridiales; f__Ruminococcaceae; g__Ruminococcaceae_UCG-014; s__uncultured_bacterium_g_Ruminococcaceae_UCG-014
OTU270	19	3	21	14	13	6	3	5	5	9	2	12	15	6	18	17	11	7	10	21	16	7	12	26	23	15	20	45	7	21	k__Bacteria; p__Firmicutes; c__Clostridia; o__Clostridiales; f__Christensenellaceae; g__Christensenellaceae_R-7_group; s__uncultured_bacterium_g_Christensenellaceae_R-7_group
OTU271	6	3	1	2	16	2	89	4	23	0	0	2	0	13	14	9	2	17	6	2	1	1	0	3	5	6	5	39	0	1	k__Bacteria; p__Proteobacteria; c__Gammaproteobacteria; o__Enterobacteriales; f__Enterobacteriaceae; g__Proteus; s__uncultured_bacterium_g_Proteus
OTU2714	3	6	2	11	3	26	3	3	3	3	4	14	32	5	0	4	29	5	9	2	1	2	0	2	3	1	1	3	3	1	k__Bacteria; p__Firmicutes; c__Clostridia; o__Clostridiales; f__Lachnospiraceae; g__uncultured_bacterium_f_Lachnospiraceae; s__uncultured_bacterium_f_Lachnospiraceae
OTU272	10	11	8	7	5	9	13	10	7	9	7	11	9	6	18	19	7	6	2	6	1	1	1	5	7	7	22	2	5	2	k__Bacteria; p__Firmicutes; c__Clostridia; o__Clostridiales; f__Ruminococcaceae; g__Ruminococcaceae_UCG-005; s__uncultured_bacterium_g_Ruminococcaceae_UCG-005
OTU273	0	1	2	3	0	2	0	3	3	0	0	0	0	0	288	4	1	2	4	0	0	3	3	1	1	5	0	2	0	5	k__Bacteria; p__Proteobacteria; c__Alphaproteobacteria; o__Reyranellales; f__Reyranellaceae; g__Reyranella; s__uncultured_bacterium_g_Reyranella
OTU274	11	11	8	14	3	2	20	3	30	10	13	13	4	29	3	23	7	13	8	0	3	2	4	1	1	1	14	10	5	1	k__Bacteria; p__Proteobacteria; c__Alphaproteobacteria; o__Rhodospirillales; f__uncultured_bacterium_o_Rhodospirillales; g__uncultured_bacterium_o_Rhodospirillales; s__uncultured_bacterium_o_Rhodospirillales
OTU275	5	6	8	3	7	8	8	9	6	14	0	3	1	11	6	7	7	5	23	16	104	5	21	35	11	4	17	5	2	11	k__Bacteria; p__Firmicutes; c__Clostridia; o__Clostridiales; f__Lachnospiraceae; g__uncultured_bacterium_f_Lachnospiraceae; s__uncultured_bacterium_f_Lachnospiraceae
OTU276	18	16	51	43	22	54	4	24	35	13	9	24	18	6	2	14	37	10	10	21	19	19	18	18	24	13	19	21	6	30	k__Bacteria; p__Firmicutes; c__Clostridia; o__Clostridiales; f__Lachnospiraceae; g__uncultured_bacterium_f_Lachnospiraceae; s__uncultured_bacterium_f_Lachnospiraceae
OTU2768	0	33	2	21	9	5	3	5	26	6	5	20	22	6	0	1	89	10	41	6	60	8	2	0	4	8	1	2	4	0	k__Bacteria; p__Firmicutes; c__Clostridia; o__Clostridiales; f__Lachnospiraceae; g__uncultured_bacterium_f_Lachnospiraceae; s__uncultured_bacterium_f_Lachnospiraceae
OTU277	8	10	4	2	10	2	17	3	8	2	4	0	0	6	9	9	4	15	21	5	17	2	4	5	4	8	0	11	1	7	k__Bacteria; p__Firmicutes; c__Clostridia; o__Clostridiales; f__Ruminococcaceae; g__Ruminococcaceae_UCG-010; s__uncultured_bacterium_g_Ruminococcaceae_UCG-010
OTU278	1	0	1	1	0	0	0	1	1	0	9	1	12	16	1	10	9	11	19	9	20	43	20	10	14	18	19	14	11	14	k__Bacteria; p__Proteobacteria; c__Gammaproteobacteria; o__Enterobacteriales; f__Enterobacteriaceae; g__Buchnera; s__bacterium_endosymbiont_Aphis_gossypii
OTU279	0	0	0	0	0	0	0	0	0	0	0	0	0	1	0	1	1	1	0	38	0	0	0	52	58	55	52	54	43	65	k__Bacteria; p__Firmicutes; c__Clostridia; o__Clostridiales; f__Ruminococcaceae; g__Caproiciproducens; s__uncultured_bacterium_g_Caproiciproducens
OTU28	835	650	187	116	78	115	145	62	142	178	371	67	68	1384	767	1042	432	933	539	127	104	455	211	7	13	23	90	20	918	107	k__Bacteria; p__Bacteroidetes; c__Bacteroidia; o__Bacteroidales; f__Prevotellaceae; g__Alloprevotella; s__uncultured_bacterium_g_Alloprevotella
OTU280	3	48	0	1	13	3	7	33	3	3	0	1	4	33	65	4	10	0	14	0	1	7	11	8	7	0	0	0	0	4	k__Bacteria; p__Firmicutes; c__Clostridia; o__Clostridiales; f__uncultured_bacterium_o_Clostridiales; g__uncultured_bacterium_o_Clostridiales; s__uncultured_bacterium_o_Clostridiales
OTU281	11	7	5	7	16	1	8	4	5	17	16	7	18	4	2	14	1	20	8	23	16	2	11	14	6	10	20	11	7	3	k__Bacteria; p__Bacteroidetes; c__Bacteroidia; o__Bacteroidales; f__Prevotellaceae; g__uncultured_bacterium_f_Prevotellaceae; s__uncultured_bacterium_f_Prevotellaceae
OTU282	3	10	4	10	8	7	16	8	12	17	9	13	15	16	0	17	30	4	18	16	20	13	7	15	29	1	8	6	1	7	k__Bacteria; p__Firmicutes; c__Clostridia; o__Clostridiales; f__Family_XIII; g__Family_XIII_UCG-001; s__uncultured_bacterium_g_Family_XIII_UCG-001
OTU283	0	0	0	0	0	1	0	1	2	0	0	1	0	0	253	4	3	0	0	0	1	3	0	1	0	3	0	1	0	3	k__Bacteria; p__Verrucomicrobia; c__Verrucomicrobiae; o__Verrucomicrobiales; f__Verrucomicrobiaceae; g__Prosthecobacter; s__uncultured_bacterium_g_Prosthecobacter
OTU284	32	8	0	3	7	4	6	15	0	13	1	4	3	10	5	31	5	4	2	3	2	9	21	3	1	0	3	3	5	18	k__Bacteria; p__Firmicutes; c__Clostridia; o__Clostridiales; f__Ruminococcaceae; g__uncultured_bacterium_f_Ruminococcaceae; s__uncultured_bacterium_f_Ruminococcaceae
OTU285	0	0	0	2	0	2	0	3	0	0	0	0	0	0	265	2	0	0	7	0	0	2	0	1	1	7	0	0	1	3	k__Bacteria; p__Verrucomicrobia; c__Verrucomicrobiae; o__Verrucomicrobiales; f__Rubritaleaceae; g__Luteolibacter; s__Luteolibacter_sp
OTU286	0	1	15	6	4	2	22	0	5	0	2	1	1	3	4	1	0	3	76	1	40	29	1	9	1	5	2	3	2	0	k__Bacteria; p__Firmicutes; c__Clostridia; o__Clostridiales; f__Lachnospiraceae; g__Lachnospira; s__uncultured_bacterium_g_Lachnospira
OTU287	5	1	11	2	3	7	19	7	1	0	0	0	0	1	2	2	0	2	5	7	8	1	51	19	38	27	8	1	1	1	k__Bacteria; p__Epsilonbacteraeota; c__Campylobacteria; o__Campylobacterales; f__Thiovulaceae; g__Sulfurimonas; s__bacterium_enrichment_culture_clone_68
OTU288	6	1	9	3	6	24	8	29	3	2	6	8	1	8	55	6	9	0	5	8	2	55	16	1	12	8	3	17	6	62	k__Bacteria; p__Firmicutes; c__Clostridia; o__Clostridiales; f__Ruminococcaceae; g__Subdoligranulum; s__uncultured_bacterium_g_Subdoligranulum
OTU289	0	0	0	1	2	0	1	3	44	29	0	88	50	18	5	1	23	7	10	3	1	12	3	0	0	0	0	1	0	1	k__Bacteria; p__Firmicutes; c__Clostridia; o__Clostridiales; f__Lachnospiraceae; g__uncultured_bacterium_f_Lachnospiraceae; s__uncultured_bacterium_f_Lachnospiraceae
OTU29	692	1664	733	2085	923	1617	899	360	770	623	746	369	1548	1021	1209	1776	1632	1888	585	447	569	442	351	598	524	217	1316	164	344	1099	k__Bacteria; p__Bacteroidetes; c__Bacteroidia; o__Bacteroidales; f__Muribaculaceae; g__uncultured_bacterium_f_Muribaculaceae; s__uncultured_bacterium_f_Muribaculaceae
OTU290	4	4	0	0	20	0	0	0	0	12	31	14	16	4	0	0	10	12	1	26	20	0	0	9	0	0	23	15	7	1	k__Bacteria; p__Tenericutes; c__Mollicutes; o__Mycoplasmatales; f__Mycoplasmataceae; g__uncultured_bacterium_f_Mycoplasmataceae; s__uncultured_bacterium_f_Mycoplasmataceae
OTU291	13	8	8	21	12	29	5	9	14	30	5	10	47	13	0	6	115	25	16	0	16	10	3	6	10	8	3	2	6	5	k__Bacteria; p__Firmicutes; c__Clostridia; o__Clostridiales; f__Lachnospiraceae; g__uncultured_bacterium_f_Lachnospiraceae; s__uncultured_bacterium_f_Lachnospiraceae
OTU292	3	7	2	3	3	3	0	28	5	5	4	16	19	6	0	2	15	4	8	0	12	6	2	2	11	10	5	8	19	15	k__Bacteria; p__Firmicutes; c__Clostridia; o__Clostridiales; f__Ruminococcaceae; g__UBA1819; s__uncultured_bacterium_g_UBA1819
OTU293	0	2	0	0	1	1	1	0	0	1	0	4	10	4	1	5	0	0	14	20	14	30	26	33	30	10	42	18	17	10	k__Bacteria; p__Bacteroidetes; c__Bacteroidia; o__Bacteroidales; f__Bacteroidaceae; g__Bacteroides; s__uncultured_bacterium_g_Bacteroides
OTU294	337	1	4	6	2	1	1	6	3	4	3	7	7	3	0	2	5	2	8	7	5	6	2	5	1	4	3	3	6	0	k__Bacteria; p__Firmicutes; c__Clostridia; o__Clostridiales; f__Lachnospiraceae; g__uncultured_bacterium_f_Lachnospiraceae; s__uncultured_bacterium_f_Lachnospiraceae
OTU295	12	7	4	12	5	14	13	12	26	19	8	4	9	12	4	10	21	22	33	6	10	15	3	14	12	14	14	16	7	19	k__Bacteria; p__Firmicutes; c__Clostridia; o__Clostridiales; f__Ruminococcaceae; g__Ruminococcaceae_UCG-007; s__uncultured_bacterium_g_Ruminococcaceae_UCG-007
OTU2959	66	355	218	1	2	3	4	2	2	4	0	6	1	0	1	0	1	1	11	1	327	2	2	3	30	20	25	248	4	5	k__Bacteria; p__Firmicutes; c__Clostridia; o__Clostridiales; f__Lachnospiraceae; g__Lachnospiraceae_NK4A136_group; s__uncultured_bacterium_g_Lachnospiraceae_NK4A136_group
OTU296	0	0	1	2	4	2	2	15	0	3	0	1	7	2	45	13	6	7	4	4	1	8	1	0	8	2	1	0	20	2	k__Bacteria; p__Bacteroidetes; c__Bacteroidia; o__Bacteroidales; f__Rikenellaceae; g__Alistipes; s__uncultured_bacterium_g_Alistipes
OTU2969	43	2	20	1	5	1	852	4	4	5	0	3	3	2	0	5	1	3	0	0	0	0	0	7	4	1	2	3	7	3	k__Bacteria; p__Firmicutes; c__Clostridia; o__Clostridiales; f__Ruminococcaceae; g__Ruminococcaceae_UCG-014; s__uncultured_bacterium_g_Ruminococcaceae_UCG-014
OTU297	6	7	3	18	10	15	1	27	3	6	3	8	7	2	2	6	11	5	8	3	7	9	6	3	7	9	13	1	3	8	k__Bacteria; p__Firmicutes; c__Clostridia; o__Clostridiales; f__Ruminococcaceae; g__uncultured_bacterium_f_Ruminococcaceae; s__uncultured_bacterium_f_Ruminococcaceae
OTU298	4	9	1	5	5	4	5	12	2	6	0	39	31	5	2	2	18	7	6	5	24	2	0	3	9	4	0	1	2	9	k__Bacteria; p__Firmicutes; c__Clostridia; o__Clostridiales; f__Ruminococcaceae; g__UBA1819; s__uncultured_bacterium_g_UBA1819
OTU2987	12	15	14	8	3	3	22	2	7	11	11	9	47	2	24	3	18	12	1	7	19	21	12	39	31	9	20	14	2	58	k__Bacteria; p__Firmicutes; c__Clostridia; o__Clostridiales; f__Lachnospiraceae; g__Marvinbryantia; s__uncultured_bacterium_g_Marvinbryantia
OTU299	2	8	0	5	1	4	7	6	2	5	0	4	1	8	0	6	14	27	4	6	12	1	3	0	6	1	12	13	3	8	k__Bacteria; p__Firmicutes; c__Clostridia; o__Clostridiales; f__Ruminococcaceae; g__Ruminococcaceae_UCG-005; s__uncultured_bacterium_g_Ruminococcaceae_UCG-005
OTU3	1268	1975	2401	730	1330	1515	2134	617	713	3668	1924	868	5038	6332	2470	8766	3805	9721	381	2905	3113	882	341	1164	511	1004	2525	3064	558	916	k__Bacteria; p__Bacteroidetes; c__Bacteroidia; o__Bacteroidales; f__Prevotellaceae; g__Prevotellaceae_UCG-001; s__uncultured_bacterium_g_Prevotellaceae_UCG-001
OTU30	241	520	29	22	45	32	59	38	20	926	25	37	388	588	88	44	1317	68	212	33	16	44	28	20	33	201	20	3527	13	152	k__Bacteria; p__Firmicutes; c__Clostridia; o__Clostridiales; f__Ruminococcaceae; g__[Eubacterium]_coprostanoligenes_group; s__uncultured_bacterium_g_[Eubacterium]_coprostanoligenes_group
OTU300	2	5	4	6	2	2	18	13	3	4	6	1	1	4	3	5	2	1	7	3	14	8	53	13	129	30	16	2	1	19	k__Bacteria; p__Firmicutes; c__Bacilli; o__Lactobacillales; f__Streptococcaceae; g__Lactococcus; s__uncultured_bacterium_g_Lactococcus
OTU301	2	3	1	2	7	0	2	4	0	0	0	1	1	0	3	6	2	6	39	5	13	15	4	36	4	9	20	13	14	5	k__Bacteria; p__Actinobacteria; c__Coriobacteriia; o__Coriobacteriales; f__Eggerthellaceae; g__Enterorhabdus; s__uncultured_bacterium_g_Enterorhabdus
OTU3015	17	42	38	3	8	76	6	20	46	2	18	10	72	27	9	10	12	48	6	89	32	29	7	95	4	3	3	2	4	3	k__Bacteria; p__Bacteroidetes; c__Bacteroidia; o__Bacteroidales; f__Muribaculaceae; g__uncultured_bacterium_f_Muribaculaceae; s__uncultured_bacterium_f_Muribaculaceae
OTU302	23	7	23	0	6	2	12	6	16	15	9	2	2	10	14	11	26	26	1	12	1	1	4	5	1	1	0	1	1	0	k__Bacteria; p__Firmicutes; c__Erysipelotrichia; o__Erysipelotrichales; f__Erysipelotrichaceae; g__Candidatus_Stoquefichus; s__uncultured_bacterium_g_Candidatus_Stoquefichus
OTU303	6	9	7	12	3	20	5	5	0	8	2	8	7	4	7	7	14	5	34	3	2	9	1	2	2	1	10	1	6	2	k__Bacteria; p__Firmicutes; c__Clostridia; o__Clostridiales; f__Ruminococcaceae; g__Papillibacter; s__uncultured_bacterium_g_Papillibacter
OTU3039	6	10	2	13	14	14	3	14	5	9	3	8	10	21	43	5	13	9	13	1	5	5	1	1	0	6	6	5	21	2	k__Bacteria; p__Firmicutes; c__Clostridia; o__Clostridiales; f__Ruminococcaceae; g__uncultured_bacterium_f_Ruminococcaceae; s__uncultured_bacterium_f_Ruminococcaceae
OTU304	1	1	2	2	1	2	3	8	3	220	126	109	1	0	20	0	1	2	82	4	29	5	3	3	2	0	1	3	2	0	k__Bacteria; p__Firmicutes; c__Clostridia; o__Clostridiales; f__Lachnospiraceae; g__uncultured_bacterium_f_Lachnospiraceae; s__uncultured_bacterium_f_Lachnospiraceae
OTU305	1	1	0	2	2	0	3	0	1	3	6	0	0	6	0	0	0	0	55	2	98	7	1	50	16	29	4	1	2	0	k__Bacteria; p__Firmicutes; c__Clostridia; o__Clostridiales; f__Lachnospiraceae; g__Tyzzerella_3; s__uncultured_bacterium_g_Tyzzerella_3
OTU306	10	15	11	4	0	141	2	1	1	0	4	11	0	0	0	0	0	0	0	0	0	84	2	20	0	0	0	0	0	1	k__Bacteria; p__Firmicutes; c__Clostridia; o__Clostridiales; f__Lachnospiraceae; g__uncultured_bacterium_f_Lachnospiraceae; s__uncultured_bacterium_f_Lachnospiraceae
OTU3063	5	12	8	7	1	12	1	1	12	0	5	2	6	11	2	0	2	2	10	22	15	1	0	1	9	1	22	11	2	4	k__Bacteria; p__Bacteroidetes; c__Bacteroidia; o__Bacteroidales; f__Muribaculaceae; g__uncultured_bacterium_f_Muribaculaceae; s__uncultured_bacterium_f_Muribaculaceae
OTU307	20	2	4	4	9	1	18	58	5	10	3	3	0	5	19	7	0	3	21	6	2	13	9	5	3	5	10	20	24	12	k__Bacteria; p__Firmicutes; c__Clostridia; o__Clostridiales; f__Christensenellaceae; g__Christensenellaceae_R-7_group; s__uncultured_bacterium_g_Christensenellaceae_R-7_group
OTU3070	1	130	1	1	2	65	10	2	405	9	38	40	1	3	2	278	3	5	5	3	61	1	22	4	8	5	7	669	1	2	k__Bacteria; p__Firmicutes; c__Clostridia; o__Clostridiales; f__Ruminococcaceae; g__Ruminococcaceae_UCG-014; s__uncultured_bacterium_g_Ruminococcaceae_UCG-014
OTU3072	2	18	8	13	5	52	0	18	1	14	22	38	0	2	0	1	2	0	3	0	29	0	2	2	0	3	0	0	3	0	k__Bacteria; p__Firmicutes; c__Clostridia; o__Clostridiales; f__Lachnospiraceae; g__uncultured_bacterium_f_Lachnospiraceae; s__uncultured_bacterium_f_Lachnospiraceae
OTU308	5	12	8	4	10	11	12	9	7	16	3	15	7	9	4	16	11	5	10	4	2	4	5	4	5	2	6	6	1	11	k__Bacteria; p__Firmicutes; c__Clostridia; o__Clostridiales; f__Lachnospiraceae; g__uncultured_bacterium_f_Lachnospiraceae; s__uncultured_bacterium_f_Lachnospiraceae
OTU3084	2	0	6	12	0	5	7	8	11	0	3	21	4	2	10	20	17	1	14	2	2	14	10	1	23	21	0	33	2	5	k__Bacteria; p__Actinobacteria; c__Actinobacteria; o__Bifidobacteriales; f__Bifidobacteriaceae; g__Bifidobacterium; s__uncultured_bacterium_g_Bifidobacterium
OTU3089	54	71	132	55	23	75	28	4	46	144	65	46	1	90	9	97	157	87	0	7	7	55	2	6	3	13	2	16	6	14	k__Bacteria; p__Bacteroidetes; c__Bacteroidia; o__Bacteroidales; f__Prevotellaceae; g__uncultured_bacterium_f_Prevotellaceae; s__uncultured_bacterium_f_Prevotellaceae
OTU309	12	13	4	8	3	7	7	7	6	14	7	12	11	7	13	14	7	7	10	5	9	5	11	12	2	11	6	21	11	10	k__Bacteria; p__Firmicutes; c__Clostridia; o__Clostridiales; f__Ruminococcaceae; g__Candidatus_Soleaferrea; s__uncultured_bacterium_g_Candidatus_Soleaferrea
OTU3099	34	15	5	35	7	28	6	25	20	49	2	37	4	1	2	3	12	0	39	4	22	14	4	7	3	4	14	5	14	5	k__Bacteria; p__Firmicutes; c__Clostridia; o__Clostridiales; f__Lachnospiraceae; g__uncultured_bacterium_f_Lachnospiraceae; s__uncultured_bacterium_f_Lachnospiraceae
OTU31	3	20	609	10	1427	6	5	13	4	10	386	2	12	21	1749	518	18	741	8	8	4	581	11	2161	17	13	8	10	15	18	k__Bacteria; p__Firmicutes; c__Clostridia; o__Clostridiales; f__Ruminococcaceae; g__[Eubacterium]_coprostanoligenes_group; s__uncultured_bacterium_g_[Eubacterium]_coprostanoligenes_group
OTU310	16	7	10	14	11	1	6	12	12	5	4	2	14	8	8	5	10	3	3	5	6	7	7	9	10	17	16	10	14	3	k__Bacteria; p__Firmicutes; c__Clostridia; o__Clostridiales; f__Lachnospiraceae; g__uncultured_bacterium_f_Lachnospiraceae; s__uncultured_bacterium_f_Lachnospiraceae
OTU311	0	0	0	0	0	2	2	0	2	0	0	0	0	0	0	0	0	0	1	0	0	0	3	3	232	21	0	1	0	1	k__Bacteria; p__Firmicutes; c__Clostridia; o__Clostridiales; f__Lachnospiraceae; g__uncultured_bacterium_f_Lachnospiraceae; s__uncultured_bacterium_f_Lachnospiraceae
OTU312	12	5	4	7	0	4	3	0	8	2	1	7	8	2	5	2	4	48	93	4	10	28	4	4	4	8	32	24	0	6	k__Bacteria; p__Firmicutes; c__Clostridia; o__Clostridiales; f__Clostridiales_vadinBB60_group; g__uncultured_bacterium_f_Clostridiales_vadinBB60_group; s__uncultured_bacterium_f_Clostridiales_vadinBB60_group
OTU3120	13	4	18	11	11	22	26	9	28	19	28	84	64	12	3	11	30	8	69	4	30	9	4	13	6	12	20	3	8	6	k__Bacteria; p__Firmicutes; c__Clostridia; o__Clostridiales; f__Ruminococcaceae; g__Ruminiclostridium_9; s__uncultured_bacterium_g_Ruminiclostridium_9
OTU313	0	1	1	0	1	0	0	0	1	0	0	0	0	0	5	0	0	1	26	26	354	7	5	21	1	1	10	3	0	4	k__Bacteria; p__Firmicutes; c__Clostridia; o__Clostridiales; f__Lachnospiraceae; g__Roseburia; s__uncultured_bacterium_g_Roseburia
OTU3132	13	31	13	16	4	35	1	9	5	18	16	36	1	6	0	5	3	0	60	4	96	1	3	4	17	26	7	16	7	5	k__Bacteria; p__Firmicutes; c__Clostridia; o__Clostridiales; f__Lachnospiraceae; g__uncultured_bacterium_f_Lachnospiraceae; s__uncultured_bacterium_f_Lachnospiraceae
OTU314	1	0	0	0	0	0	2	6	7	14	11	9	0	2	0	5	123	20	35	0	0	7	5	5	0	0	3	2	7	0	k__Bacteria; p__Firmicutes; c__Clostridia; o__Clostridiales; f__Lachnospiraceae; g__uncultured_bacterium_f_Lachnospiraceae; s__uncultured_bacterium_f_Lachnospiraceae
OTU3147	0	1	0	71	2	1	0	0	0	0	41	216	0	0	0	0	1	0	0	0	0	0	1	0	0	0	0	2	0	0	k__Bacteria; p__Firmicutes; c__Clostridia; o__Clostridiales; f__Ruminococcaceae; g__Ruminococcus_1; s__uncultured_bacterium_g_Ruminococcus_1
OTU315	5	2	0	1	0	0	1	6	4	7	3	7	2	0	0	0	1	0	203	2	3	8	1	1	0	0	2	0	3	0	k__Bacteria; p__Firmicutes; c__Clostridia; o__Clostridiales; f__Lachnospiraceae; g__A2; s__uncultured_bacterium_g_A2
OTU316	9	5	2	1	5	53	1	1	9	2	5	21	2	0	0	18	80	1	0	0	60	3	0	0	0	0	3	4	0	2	k__Bacteria; p__Firmicutes; c__Clostridia; o__Clostridiales; f__Lachnospiraceae; g__uncultured_bacterium_f_Lachnospiraceae; s__uncultured_bacterium_f_Lachnospiraceae
OTU317	1	1	15	4	1	7	10	2	0	1	4	0	0	0	3	2	1	5	0	2	14	0	25	16	32	43	8	1	3	3	k__Bacteria; p__Proteobacteria; c__Gammaproteobacteria; o__Oceanospirillales; f__Saccharospirillaceae; g__uncultured_bacterium_f_Saccharospirillaceae; s__uncultured_bacterium_f_Saccharospirillaceae
OTU318	27	10	13	26	5	11	7	3	9	1	13	8	6	15	5	7	2	18	10	10	39	9	2	6	2	9	3	15	4	2	k__Bacteria; p__Firmicutes; c__Clostridia; o__Clostridiales; f__Clostridiales_vadinBB60_group; g__uncultured_bacterium_f_Clostridiales_vadinBB60_group; s__uncultured_bacterium_f_Clostridiales_vadinBB60_group
OTU319	11	12	7	31	12	25	10	30	33	25	13	35	65	12	1	14	92	12	36	7	17	14	9	13	7	3	2	2	11	2	k__Bacteria; p__Firmicutes; c__Clostridia; o__Clostridiales; f__Lachnospiraceae; g__GCA-900066575; s__uncultured_bacterium_g_GCA-900066575
OTU32	597	420	833	563	475	526	266	1520	337	1165	409	874	417	48	19	423	519	74	160	168	374	1125	159	453	184	705	430	275	152	1520	k__Bacteria; p__Firmicutes; c__Clostridia; o__Clostridiales; f__Lachnospiraceae; g__[Eubacterium]_xylanophilum_group; s__uncultured_bacterium_g_[Eubacterium]_xylanophilum_group
OTU320	36	21	12	15	26	14	14	57	13	14	15	17	30	9	32	5	21	8	27	1	1	18	15	5	6	7	11	4	14	18	k__Bacteria; p__Actinobacteria; c__Coriobacteriia; o__Coriobacteriales; f__Eggerthellaceae; g__Adlercreutzia; s__uncultured_bacterium_g_Adlercreutzia
OTU321	67	60	42	44	68	52	81	71	87	77	0	60	2	3	29	0	0	1	1	1	3	3	1	4	8	2	4	2	1	0	k__Bacteria; p__Proteobacteria; c__Gammaproteobacteria; o__Xanthomonadales; f__Xanthomonadaceae; g__Stenotrophomonas; s__uncultured_bacterium_g_Stenotrophomonas
OTU322	0	0	0	0	0	0	0	12	5	0	1	0	2	0	0	0	0	1	2	0	0	7	0	3	6	207	2	1	1	6	k__Bacteria; p__Tenericutes; c__Mollicutes; o__Mollicutes_RF39; f__uncultured_bacterium_o_Mollicutes_RF39; g__uncultured_bacterium_o_Mollicutes_RF39; s__uncultured_bacterium_o_Mollicutes_RF39
OTU323	15	8	5	8	4	10	9	5	19	2	2	5	3	2	1	9	14	9	5	13	14	3	3	1	4	10	16	11	8	11	k__Bacteria; p__Firmicutes; c__Clostridia; o__Clostridiales; f__Ruminococcaceae; g__Ruminococcaceae_UCG-005; s__uncultured_bacterium_g_Ruminococcaceae_UCG-005
OTU3239	8	6	8	3	12	40	20	5	21	4	7	13	9	23	1	4	12	9	10	8	12	11	7	4	5	4	7	4	3	3	k__Bacteria; p__Firmicutes; c__Clostridia; o__Clostridiales; f__Ruminococcaceae; g__uncultured_bacterium_f_Ruminococcaceae; s__uncultured_bacterium_f_Ruminococcaceae
OTU324	3	24	34	2	12	10	16	6	17	11	14	5	5	15	78	9	10	3	40	16	36	8	12	1	4	5	6	2	87	11	k__Bacteria; p__Bacteroidetes; c__Bacteroidia; o__Bacteroidales; f__Muribaculaceae; g__uncultured_bacterium_f_Muribaculaceae; s__uncultured_bacterium_f_Muribaculaceae
OTU325	0	1	0	0	1	0	2	6	0	5	3	2	14	3	36	11	4	7	3	0	2	3	8	3	1	3	1	6	12	7	k__Bacteria; p__Firmicutes; c__Clostridia; o__Clostridiales; f__Christensenellaceae; g__uncultured_bacterium_f_Christensenellaceae; s__uncultured_bacterium_f_Christensenellaceae
OTU3251	21	13	17	5	7	2	3	7	3	4	2	0	25	19	18	5	4	17	3	5	7	5	1	1	6	5	2	9	15	12	k__Bacteria; p__Firmicutes; c__Clostridia; o__Clostridiales; f__Lachnospiraceae; g__uncultured_bacterium_f_Lachnospiraceae; s__uncultured_bacterium_f_Lachnospiraceae
OTU326	1	0	0	3	2	1	0	0	242	3	7	1	0	1	2	0	0	1	4	0	66	1	0	0	0	3	0	8	9	0	k__Bacteria; p__Firmicutes; c__Clostridia; o__Clostridiales; f__Lachnospiraceae; g__uncultured_bacterium_f_Lachnospiraceae; s__uncultured_bacterium_f_Lachnospiraceae
OTU327	6	20	4	16	5	5	2	16	5	5	6	3	21	13	86	10	15	23	9	6	11	2	3	17	0	5	10	10	11	2	k__Bacteria; p__Tenericutes; c__Mollicutes; o__Mollicutes_RF39; f__uncultured_bacterium_o_Mollicutes_RF39; g__uncultured_bacterium_o_Mollicutes_RF39; s__uncultured_bacterium_o_Mollicutes_RF39
OTU328	12	7	5	9	0	6	9	11	9	1	2	3	1	14	21	9	4	11	7	0	4	7	1	1	2	1	15	5	1	1	k__Bacteria; p__Tenericutes; c__Mollicutes; o__Izimaplasmatales; f__uncultured_bacterium_o_Izimaplasmatales; g__uncultured_bacterium_o_Izimaplasmatales; s__uncultured_bacterium_o_Izimaplasmatales
OTU3289	28	13	6	38	1	28	3	11	5	1	10	1	5	10	2	12	15	11	2	3	0	11	0	5	2	3	7	6	0	18	k__Bacteria; p__Firmicutes; c__Clostridia; o__Clostridiales; f__Lachnospiraceae; g__uncultured_bacterium_f_Lachnospiraceae; s__uncultured_bacterium_f_Lachnospiraceae
OTU329	3	12	5	11	1	6	15	15	4	2	7	2	7	3	35	6	7	12	12	3	1	2	5	2	0	5	1	3	0	5	k__Bacteria; p__Firmicutes; c__Clostridia; o__Clostridiales; f__Ruminococcaceae; g__Ruminiclostridium_1; s__uncultured_bacterium_g_Ruminiclostridium_1
OTU33	77	97	43	47	289	828	484	98	49	141	307	208	1010	494	1339	852	1001	990	21	142	213	88	58	79	66	34	71	60	98	17	k__Bacteria; p__Bacteroidetes; c__Bacteroidia; o__Bacteroidales; f__Bacteroidaceae; g__Bacteroides; s__uncultured_bacterium_g_Bacteroides
OTU330	77	7	9	0	0	0	1	1	0	0	0	0	0	0	0	0	0	0	0	0	0	0	2	13	0	44	52	6	1	0	k__Bacteria; p__Firmicutes; c__Clostridia; o__Clostridiales; f__Lachnospiraceae; g__uncultured_bacterium_f_Lachnospiraceae; s__uncultured_bacterium_f_Lachnospiraceae
OTU3308	50	58	7	17	19	61	22	33	26	6	14	4	41	8	85	24	52	23	65	2	10	60	7	20	5	15	29	22	10	17	k__Bacteria; p__Firmicutes; c__Clostridia; o__Clostridiales; f__Ruminococcaceae; g__uncultured_bacterium_f_Ruminococcaceae; s__uncultured_bacterium_f_Ruminococcaceae
OTU331	28	48	10	105	14	61	10	9	32	55	9	44	40	3	2	5	53	3	83	4	32	37	7	15	26	6	23	11	3	7	k__Bacteria; p__Firmicutes; c__Clostridia; o__Clostridiales; f__Lachnospiraceae; g__uncultured_bacterium_f_Lachnospiraceae; s__uncultured_bacterium_f_Lachnospiraceae
OTU332	0	9	1	23	4	9	1	18	15	34	11	9	4	3	0	0	4	3	45	3	23	1	2	2	1	2	11	10	11	1	k__Bacteria; p__Firmicutes; c__Clostridia; o__Clostridiales; f__Lachnospiraceae; g__uncultured_bacterium_f_Lachnospiraceae; s__uncultured_bacterium_f_Lachnospiraceae
OTU333	2	3	9	3	4	2	1	6	3	2	1	0	3	52	5	7	14	38	3	21	3	9	12	6	6	1	13	8	11	7	k__Bacteria; p__Firmicutes; c__Clostridia; o__Clostridiales; f__Lachnospiraceae; g__uncultured_bacterium_f_Lachnospiraceae; s__uncultured_bacterium_f_Lachnospiraceae
OTU334	4	2	4	3	7	4	18	33	0	9	5	3	2	1	28	0	1	4	12	7	26	14	102	15	213	93	33	11	8	32	k__Bacteria; p__Proteobacteria; c__Gammaproteobacteria; o__Pseudomonadales; f__Pseudomonadaceae; g__Pseudomonas; s__uncultured_bacterium_g_Pseudomonas
OTU335	6	7	9	13	7	0	0	10	8	15	5	8	6	14	32	22	8	19	7	19	20	2	4	8	8	13	11	15	14	13	k__Bacteria; p__Firmicutes; c__Bacilli; o__Lactobacillales; f__Streptococcaceae; g__Streptococcus; s__Streptococcus_sp
OTU336	20	11	8	5	7	7	7	16	4	13	0	3	13	1	14	9	10	11	1	10	3	2	14	5	4	1	5	1	3	2	k__Bacteria; p__Firmicutes; c__Clostridia; o__Clostridiales; f__Ruminococcaceae; g__UBA1819; s__uncultured_bacterium_g_UBA1819
OTU337	23	25	17	21	23	11	18	25	22	26	18	18	21	10	28	18	20	24	18	21	15	28	23	30	35	26	14	26	25	37	k__Bacteria; p__Proteobacteria; c__Gammaproteobacteria; o__Steroidobacterales; f__Woeseiaceae; g__Woeseia; s__uncultured_bacterium_g_Woeseia
OTU338	9	7	4	7	12	13	22	23	18	12	0	11	0	2	204	1	0	0	2	5	4	1	8	6	5	4	3	1	0	3	k__Bacteria; p__Proteobacteria; c__Alphaproteobacteria; o__Rhizobiales; f__Rhizobiaceae; g__Allorhizobium-Neorhizobium-Pararhizobium-Rhizobium; s__uncultured_bacterium_g_Allorhizobium-Neorhizobium-Pararhizobium-Rhizobium
OTU339	0	0	6	10	6	9	15	4	1	3	8	3	0	5	5	2	2	1	1	8	4	4	87	4	33	8	20	7	8	8	k__Bacteria; p__Actinobacteria; c__Actinobacteria; o__Bifidobacteriales; f__Bifidobacteriaceae; g__Bifidobacterium; s__Bifidobacterium_longum_subsp
OTU34	255	451	49	76	1030	65	462	895	78	67	141	149	108	1096	448	467	82	204	91	690	75	220	736	1246	177	270	1339	1520	1909	1018	k__Bacteria; p__Firmicutes; c__Clostridia; o__Clostridiales; f__Peptostreptococcaceae; g__Romboutsia; s__uncultured_bacterium_g_Romboutsia
OTU340	0	0	0	0	0	0	0	0	1	0	1	0	0	21	1	0	6	2	13	2	5	1	4	0	0	0	46	23	35	1	k__Bacteria; p__Bacteroidetes; c__Bacteroidia; o__Bacteroidales; f__Rikenellaceae; g__Alistipes; s__uncultured_bacterium_g_Alistipes
OTU341	1	1	1	4	86	5	3	37	46	5	6	4	3	2	23	2	2	1	3	1	1	8	5	9	9	6	48	83	8	10	k__Bacteria; p__Bacteroidetes; c__Bacteroidia; o__Bacteroidales; f__Muribaculaceae; g__uncultured_bacterium_f_Muribaculaceae; s__uncultured_bacterium_f_Muribaculaceae
OTU342	1	3	1	2	6	88	3	22	4	22	6	45	0	1	0	0	0	0	0	7	11	2	0	0	0	0	0	0	0	1	k__Bacteria; p__Firmicutes; c__Clostridia; o__Clostridiales; f__Lachnospiraceae; g__uncultured_bacterium_f_Lachnospiraceae; s__uncultured_bacterium_f_Lachnospiraceae
OTU343	0	3	3	3	6	0	9	2	5	3	3	2	1	1	89	3	6	3	12	1	2	2	14	6	11	10	5	5	2	1	k__Bacteria; p__Proteobacteria; c__Deltaproteobacteria; o__Desulfovibrionales; f__Desulfovibrionaceae; g__uncultured_bacterium_f_Desulfovibrionaceae; s__uncultured_bacterium_f_Desulfovibrionaceae
OTU344	2	13	2	5	8	7	18	3	12	11	1	13	13	12	9	21	9	11	8	10	6	1	7	3	3	2	1	4	5	7	k__Bacteria; p__Firmicutes; c__Erysipelotrichia; o__Erysipelotrichales; f__Erysipelotrichaceae; g__Holdemania; s__uncultured_bacterium_g_Holdemania
OTU345	12	15	13	13	3	11	32	11	31	9	43	4	3	5	13	3	26	10	38	32	17	16	2	11	39	25	14	128	6	17	k__Bacteria; p__Firmicutes; c__Clostridia; o__Clostridiales; f__Ruminococcaceae; g__Ruminococcaceae_UCG-014; s__uncultured_bacterium_g_Ruminococcaceae_UCG-014
OTU346	9	9	5	9	3	13	8	4	0	1	3	2	4	1	6	13	13	2	11	2	6	11	1	11	9	2	2	1	3	0	k__Bacteria; p__Firmicutes; c__Clostridia; o__Clostridiales; f__Peptococcaceae; g__uncultured_bacterium_f_Peptococcaceae; s__uncultured_bacterium_f_Peptococcaceae
OTU347	0	1	0	0	0	0	0	1	0	0	0	0	0	0	159	0	1	1	0	0	0	0	0	0	0	0	0	2	0	3	k__Bacteria; p__Bacteroidetes; c__Bacteroidia; o__Flavobacteriales; f__Flavobacteriaceae; g__Flavobacterium; s__uncultured_bacterium_g_Flavobacterium
OTU3477	7	3	3	1	10	0	11	34	7	1	7	4	2	1	2	4	3	15	5	0	0	2	0	4	4	2	4	0	0	2	k__Bacteria; p__Firmicutes; c__Clostridia; o__Clostridiales; f__Ruminococcaceae; g__Oscillibacter; s__uncultured_bacterium_g_Oscillibacter
OTU3479	10	7	0	2	4	8	9	5	10	10	1	11	4	7	0	10	0	1	1	11	10	15	0	2	1	1	0	0	0	0	k__Bacteria; p__Bacteroidetes; c__Bacteroidia; o__Bacteroidales; f__Bacteroidaceae; g__Bacteroides; s__uncultured_bacterium_g_Bacteroides
OTU348	16	9	7	5	2	4	12	23	9	6	17	1	14	43	41	26	16	34	36	20	8	13	6	29	12	38	99	134	30	17	k__Bacteria; p__Tenericutes; c__Mollicutes; o__Mollicutes_RF39; f__uncultured_bacterium_o_Mollicutes_RF39; g__uncultured_bacterium_o_Mollicutes_RF39; s__uncultured_bacterium_o_Mollicutes_RF39
OTU3484	1	17	4	57	4	24	2	61	25	20	20	18	0	0	4	0	15	4	53	1	5	4	5	9	12	2	0	1	10	1	k__Bacteria; p__Firmicutes; c__Clostridia; o__Clostridiales; f__Lachnospiraceae; g__uncultured_bacterium_f_Lachnospiraceae; s__uncultured_bacterium_f_Lachnospiraceae
OTU349	1	0	1	1	0	0	11	22	1	4	1	3	3	1	0	2	3	2	6	2	12	5	56	8	117	29	14	4	2	17	k__Bacteria; p__Proteobacteria; c__Gammaproteobacteria; o__Pseudomonadales; f__Pseudomonadaceae; g__Pseudomonas; s__uncultured_bacterium_g_Pseudomonas
OTU35	616	593	116	236	452	339	598	453	103	823	992	294	387	401	868	1718	114	149	1832	1006	203	267	297	44	27	34	101	27	47	117	k__Bacteria; p__Bacteroidetes; c__Bacteroidia; o__Bacteroidales; f__Muribaculaceae; g__uncultured_bacterium_f_Muribaculaceae; s__uncultured_bacterium_f_Muribaculaceae
OTU350	5	0	6	2	8	2	8	0	0	9	3	4	8	4	5	2	0	3	0	15	14	3	15	0	18	0	17	6	11	5	k__Bacteria; p__Firmicutes; c__Negativicutes; o__Selenomonadales; f__Acidaminococcaceae; g__Succiniclasticum; s__uncultured_bacterium_g_Succiniclasticum
OTU351	5	8	3	16	13	13	16	34	13	41	5	9	68	12	4	9	57	11	19	1	22	13	3	1	0	2	5	1	1	9	k__Bacteria; p__Firmicutes; c__Clostridia; o__Clostridiales; f__Lachnospiraceae; g__uncultured_bacterium_f_Lachnospiraceae; s__uncultured_bacterium_f_Lachnospiraceae
OTU352	1	0	1	2	0	2	6	0	1	0	3	0	0	3	230	2	2	2	1	0	0	1	4	0	3	1	1	2	2	1	k__Bacteria; p__Firmicutes; c__Bacilli; o__Lactobacillales; f__Lactobacillaceae; g__Lactobacillus; s__Lactobacillus_fermentum
OTU3527	0	1	0	1	4	1	4	2	22	0	4	2	0	0	0	0	0	0	136	0	137	27	2	20	9	13	2	3	4	0	k__Bacteria; p__Firmicutes; c__Clostridia; o__Clostridiales; f__Lachnospiraceae; g__uncultured_bacterium_f_Lachnospiraceae; s__uncultured_bacterium_f_Lachnospiraceae
OTU353	16	12	0	0	1	0	5	6	0	3	3	0	7	9	48	9	5	7	1	0	0	1	2	1	1	2	3	1	0	0	k__Bacteria; p__Firmicutes; c__Clostridia; o__Clostridiales; f__Ruminococcaceae; g__Ruminococcaceae_UCG-013; s__uncultured_bacterium_g_Ruminococcaceae_UCG-013
OTU3530	30	9	16	1	13	6	1	17	39	3	0	3	10	7	30	33	22	19	8	6	3	20	12	16	12	6	30	22	21	46	k__Bacteria; p__Firmicutes; c__Clostridia; o__Clostridiales; f__Lachnospiraceae; g__Blautia; s__uncultured_bacterium_g_Blautia
OTU3535	2	0	4	11	3	7	3	1	71	2	6	11	0	1	0	0	0	0	0	2	19	0	1	3	0	13	0	1	0	0	k__Bacteria; p__Firmicutes; c__Clostridia; o__Clostridiales; f__Lachnospiraceae; g__uncultured_bacterium_f_Lachnospiraceae; s__uncultured_bacterium_f_Lachnospiraceae
OTU354	0	0	6	2	0	7	0	0	1	2	3	60	4	0	0	16	1	8	1	4	5	0	8	0	8	2	7	5	1	71	k__Bacteria; p__Firmicutes; c__Clostridia; o__Clostridiales; f__Lachnospiraceae; g__Lachnospira; s__uncultured_bacterium_g_Lachnospira
OTU355	3	0	2	0	9	0	2	0	0	5	10	1	4	5	76	0	2	1	0	6	4	0	3	1	2	0	8	9	2	2	k__Bacteria; p__Patescibacteria; c__Saccharimonadia; o__Saccharimonadales; f__uncultured_bacterium_o_Saccharimonadales; g__uncultured_bacterium_o_Saccharimonadales; s__uncultured_bacterium_o_Saccharimonadales
OTU3556	11	12	3	31	5	12	1	1	7	5	1	2	0	0	1	5	10	11	4	3	2	1	0	0	1	0	9	3	0	1	k__Bacteria; p__Bacteroidetes; c__Bacteroidia; o__Bacteroidales; f__Muribaculaceae; g__uncultured_bacterium_f_Muribaculaceae; s__uncultured_bacterium_f_Muribaculaceae
OTU356	5	0	1	0	0	0	23	5	32	13	2	3	0	0	0	0	0	1	4	0	0	2	1	0	0	0	0	0	0	0	k__Bacteria; p__Proteobacteria; c__Alphaproteobacteria; o__Rhodospirillales; f__uncultured_bacterium_o_Rhodospirillales; g__uncultured_bacterium_o_Rhodospirillales; s__uncultured_bacterium_o_Rhodospirillales
OTU3565	3	2	0	18	2	5	0	3	0	18	10	15	4	4	0	0	15	2	2	0	11	3	1	2	1	0	0	1	1	0	k__Bacteria; p__Firmicutes; c__Clostridia; o__Clostridiales; f__Lachnospiraceae; g__uncultured_bacterium_f_Lachnospiraceae; s__uncultured_bacterium_f_Lachnospiraceae
OTU357	0	7	0	0	1	0	55	1	27	0	0	2	0	0	0	0	0	0	1	0	0	1	0	0	0	73	0	0	3	2	k__Bacteria; p__Firmicutes; c__Clostridia; o__Clostridiales; f__Ruminococcaceae; g__Ruminococcaceae_UCG-014; s__uncultured_bacterium_g_Ruminococcaceae_UCG-014
OTU358	2	1	0	12	2	0	0	5	3	3	1	4	27	2	4	1	11	1	0	3	28	13	5	10	20	18	5	23	0	6	k__Bacteria; p__Firmicutes; c__Clostridia; o__Clostridiales; f__Ruminococcaceae; g__Ruminiclostridium_6; s__uncultured_bacterium_g_Ruminiclostridium_6
OTU359	0	1	2	1	0	0	8	1	0	1	0	0	0	0	11	0	0	1	0	0	0	1	4	1	7	4	82	36	12	19	k__Bacteria; p__Bacteroidetes; c__Bacteroidia; o__Bacteroidales; f__Bacteroidaceae; g__Bacteroides; s__uncultured_bacterium_g_Bacteroides
OTU36	296	598	257	648	224	286	669	491	427	217	262	263	1210	690	814	509	156	750	1057	938	623	141	217	540	84	928	634	337	450	367	k__Bacteria; p__Bacteroidetes; c__Bacteroidia; o__Bacteroidales; f__Muribaculaceae; g__uncultured_bacterium_f_Muribaculaceae; s__uncultured_bacterium_f_Muribaculaceae
OTU360	13	1	5	4	4	9	8	3	8	5	4	5	5	1	4	0	1	2	3	5	4	5	1	6	4	6	9	5	0	2	k__Bacteria; p__Firmicutes; c__Clostridia; o__Clostridiales; f__Ruminococcaceae; g__[Eubacterium]_coprostanoligenes_group; s__uncultured_bacterium_g_[Eubacterium]_coprostanoligenes_group
OTU361	0	0	0	0	0	0	72	13	36	3	35	1	0	0	0	1	0	0	0	0	0	0	0	0	0	0	0	0	0	0	k__Bacteria; p__Firmicutes; c__Clostridia; o__Clostridiales; f__Ruminococcaceae; g__Ruminococcus_1; s__uncultured_bacterium_g_Ruminococcus_1
OTU362	4	9	0	2	6	2	2	8	2	1	4	1	3	14	15	7	10	3	4	1	1	3	2	0	1	4	11	8	18	3	k__Bacteria; p__Bacteroidetes; c__Bacteroidia; o__Bacteroidales; f__Marinifilaceae; g__Butyricimonas; s__uncultured_bacterium_g_Butyricimonas
OTU363	1	2	4	2	1	3	3	1	1	3	3	9	5	2	1	1	11	3	11	2	5	4	5	3	18	6	12	5	4	12	k__Bacteria; p__Firmicutes; c__Clostridia; o__Clostridiales; f__Ruminococcaceae; g__uncultured_bacterium_f_Ruminococcaceae; s__uncultured_bacterium_f_Ruminococcaceae
OTU364	4	5	3	3	21	6	4	10	9	12	1	2	4	7	5	1	5	7	10	6	2	0	1	4	11	4	4	2	7	1	k__Bacteria; p__Firmicutes; c__Clostridia; o__Clostridiales; f__Family_XIII; g__[Eubacterium]_brachy_group; s__uncultured_bacterium_g_[Eubacterium]_brachy_group
OTU3645	31	132	36	2	18	80	49	4	70	58	27	101	5	32	1	10	42	34	2	9	6	76	18	6	1	1	0	0	0	1	k__Bacteria; p__Bacteroidetes; c__Bacteroidia; o__Bacteroidales; f__Bacteroidaceae; g__Bacteroides; s__uncultured_bacterium_g_Bacteroides
OTU3647	279	77	44	31	9	20	4	81	46	71	20	228	2	0	0	4	3	2	2	0	146	2	0	9	0	2	0	9	1	1	k__Bacteria; p__Firmicutes; c__Clostridia; o__Clostridiales; f__Lachnospiraceae; g__uncultured_bacterium_f_Lachnospiraceae; s__uncultured_bacterium_f_Lachnospiraceae
OTU365	8	5	2	9	3	5	8	6	4	8	3	1	0	4	6	4	3	4	6	4	10	10	35	9	19	5	12	4	2	2	k__Bacteria; p__Proteobacteria; c__Alphaproteobacteria; o__Rhizobiales; f__Rhizobiaceae; g__Ochrobactrum; s__uncultured_bacterium_g_Ochrobactrum
OTU3652	12	6	26	11	5	11	3	5	4	2	5	6	9	11	18	7	17	10	0	5	4	10	7	15	5	2	10	5	0	9	k__Bacteria; p__Firmicutes; c__Clostridia; o__Clostridiales; f__Lachnospiraceae; g__Marvinbryantia; s__uncultured_bacterium_g_Marvinbryantia
OTU366	1	1	0	0	2	9	6	0	0	35	110	0	1	0	1	0	3	1	5	0	4	0	1	2	7	0	6	0	1	0	k__Bacteria; p__Firmicutes; c__Clostridia; o__Clostridiales; f__Lachnospiraceae; g__uncultured_bacterium_f_Lachnospiraceae; s__uncultured_bacterium_f_Lachnospiraceae
OTU367	0	0	0	0	0	0	0	0	0	0	0	0	0	0	0	0	0	0	0	17	0	0	0	20	32	25	29	21	19	37	k__Bacteria; p__Firmicutes; c__Clostridia; o__Clostridiales; f__Family_XIV; g__uncultured_bacterium_f_Family_XIV; s__uncultured_bacterium_f_Family_XIV
OTU3677	0	3	6	15	0	29	2	7	32	4	31	2	2	21	2	2	4	2	1	5	19	0	0	1	0	8	3	2	3	0	k__Bacteria; p__Firmicutes; c__Clostridia; o__Clostridiales; f__Ruminococcaceae; g__Ruminococcaceae_UCG-014; s__uncultured_bacterium_g_Ruminococcaceae_UCG-014
OTU368	1	7	3	5	2	11	3	8	3	9	10	2	1	2	2	8	13	6	9	2	5	1	4	2	3	4	0	0	6	0	k__Bacteria; p__Firmicutes; c__Clostridia; o__Clostridiales; f__Christensenellaceae; g__uncultured_bacterium_f_Christensenellaceae; s__uncultured_bacterium_f_Christensenellaceae
OTU369	0	0	16	5	5	9	10	2	0	0	2	0	0	0	1	1	2	2	2	3	7	0	25	14	18	24	12	2	2	3	k__Bacteria; p__Proteobacteria; c__Gammaproteobacteria; o__Pseudomonadales; f__Moraxellaceae; g__uncultured_bacterium_f_Moraxellaceae; s__uncultured_bacterium_f_Moraxellaceae
OTU37	290	58	5	228	497	101	322	67	54	20	31	99	945	644	1636	815	606	662	6	9	11	27	63	95	58	37	479	236	422	538	k__Bacteria; p__Firmicutes; c__Bacilli; o__Lactobacillales; f__Lactobacillaceae; g__Lactobacillus; s__uncultured_bacterium_g_Lactobacillus
OTU370	6	21	1	17	2	12	0	10	15	21	21	29	30	16	1	12	21	10	11	4	4	3	3	0	0	0	3	3	2	2	k__Bacteria; p__Firmicutes; c__Clostridia; o__Clostridiales; f__Lachnospiraceae; g__uncultured_bacterium_f_Lachnospiraceae; s__uncultured_bacterium_f_Lachnospiraceae
OTU371	15	5	0	14	1	4	1	11	8	3	12	7	3	5	0	6	8	3	4	2	8	6	2	4	1	6	0	2	1	0	k__Bacteria; p__Firmicutes; c__Clostridia; o__Clostridiales; f__Ruminococcaceae; g__uncultured_bacterium_f_Ruminococcaceae; s__uncultured_bacterium_f_Ruminococcaceae
OTU372	10	0	0	1	0	0	0	0	0	0	0	0	0	0	1	1	0	0	20	0	78	2	1	2	34	0	0	0	1	32	k__Bacteria; p__Firmicutes; c__Clostridia; o__Clostridiales; f__Lachnospiraceae; g__uncultured_bacterium_f_Lachnospiraceae; s__uncultured_bacterium_f_Lachnospiraceae
OTU373	3	20	5	10	0	13	4	2	17	3	3	2	0	2	5	3	10	3	42	1	11	14	0	8	1	1	1	0	4	0	k__Bacteria; p__Firmicutes; c__Clostridia; o__Clostridiales; f__Ruminococcaceae; g__uncultured_bacterium_f_Ruminococcaceae; s__uncultured_bacterium_f_Ruminococcaceae
OTU374	1	0	0	3	4	10	0	7	66	1	2	0	0	0	0	0	0	0	23	0	57	2	0	3	0	84	1	7	0	0	k__Bacteria; p__Firmicutes; c__Clostridia; o__Clostridiales; f__Lachnospiraceae; g__uncultured_bacterium_f_Lachnospiraceae; s__uncultured_bacterium_f_Lachnospiraceae
OTU375	4	11	0	25	0	0	9	9	0	8	1	1	0	5	40	4	13	7	17	0	1	1	0	1	1	1	0	0	2	0	k__Bacteria; p__Firmicutes; c__Clostridia; o__Clostridiales; f__Ruminococcaceae; g__Ruminococcaceae_UCG-014; s__uncultured_bacterium_g_Ruminococcaceae_UCG-014
OTU376	41	11	6	13	5	11	14	7	19	8	2	6	9	8	4	5	15	13	19	2	4	7	4	1	13	3	6	3	5	7	k__Bacteria; p__Firmicutes; c__Clostridia; o__Clostridiales; f__Ruminococcaceae; g__Oscillibacter; s__uncultured_bacterium_g_Oscillibacter
OTU377	0	0	0	0	0	0	0	0	0	0	1	0	9	2	52	79	6	11	0	0	0	1	0	0	0	0	0	0	0	0	k__Bacteria; p__Bacteroidetes; c__Bacteroidia; o__Bacteroidales; f__Muribaculaceae; g__uncultured_bacterium_f_Muribaculaceae; s__uncultured_bacterium_f_Muribaculaceae
OTU3773	3	0	1	0	5	3	1	0	1	2	1	0	2	0	5	2	3	0	4	2	1	8	23	6	10	5	5	25	38	45	k__Bacteria; p__Firmicutes; c__Clostridia; o__Clostridiales; f__Lachnospiraceae; g__uncultured_bacterium_f_Lachnospiraceae; s__uncultured_bacterium_f_Lachnospiraceae
OTU3775	2	3	4	1	2	2	6	8	4	8	2	4	1	4	4	5	3	3	7	1	8	13	8	4	5	2	6	2	2	4	k__Bacteria; p__Firmicutes; c__Bacilli; o__Lactobacillales; f__Leuconostocaceae; g__Weissella; s__uncultured_bacterium_g_Weissella
OTU378	3	5	4	6	7	5	19	1	1	3	0	1	0	2	10	2	1	2	8	3	6	5	17	7	40	13	23	1	3	2	k__Bacteria; p__Firmicutes; c__Clostridia; o__Clostridiales; f__Clostridiaceae_1; g__Candidatus_Arthromitus; s__uncultured_bacterium_g_Candidatus_Arthromitus
OTU379	9	2	3	10	0	8	6	3	0	3	6	6	9	2	5	1	7	3	5	4	9	8	6	8	3	4	2	4	0	9	k__Bacteria; p__Firmicutes; c__Clostridia; o__Clostridiales; f__Ruminococcaceae; g__uncultured_bacterium_f_Ruminococcaceae; s__uncultured_bacterium_f_Ruminococcaceae
OTU38	936	472	222	1773	414	336	287	708	176	690	391	772	164	361	289	307	958	203	962	441	888	440	204	277	131	361	422	907	256	358	k__Bacteria; p__Firmicutes; c__Clostridia; o__Clostridiales; f__Ruminococcaceae; g__uncultured_bacterium_f_Ruminococcaceae; s__uncultured_bacterium_f_Ruminococcaceae
OTU380	9	1	1	1	6	2	2	6	0	3	1	1	0	0	4	0	2	0	5	5	13	4	59	5	23	18	32	3	3	3	k__Bacteria; p__Proteobacteria; c__Gammaproteobacteria; o__Enterobacteriales; f__Enterobacteriaceae; g__uncultured_bacterium_f_Enterobacteriaceae; s__uncultured_bacterium_f_Enterobacteriaceae
OTU381	13	1	2	0	0	2	5	8	2	14	0	2	17	4	0	4	6	2	7	2	2	4	1	2	1	1	10	0	0	28	k__Bacteria; p__Firmicutes; c__Clostridia; o__Clostridiales; f__Ruminococcaceae; g__Ruminiclostridium_5; s__uncultured_bacterium_g_Ruminiclostridium_5
OTU382	11	0	1	3	0	0	0	0	2	9	0	11	6	10	3	4	12	0	4	0	9	2	0	0	1	3	15	16	9	3	k__Bacteria; p__Proteobacteria; c__Gammaproteobacteria; o__Betaproteobacteriales; f__Rhodocyclaceae; g__Zoogloea; s__uncultured_bacterium_g_Zoogloea
OTU383	8	2	6	1	4	2	3	36	3	12	0	0	3	8	17	0	6	1	2	1	1	8	9	5	1	4	2	1	11	11	k__Bacteria; p__Actinobacteria; c__Coriobacteriia; o__Coriobacteriales; f__Eggerthellaceae; g__DNF00809; s__uncultured_bacterium_g_DNF00809
OTU3830	7	8	2	2	1	5	1	24	4	10	1	1	8	15	1	7	17	6	55	1	8	11	4	15	0	0	1	1	6	7	k__Bacteria; p__Firmicutes; c__Clostridia; o__Clostridiales; f__Lachnospiraceae; g__uncultured_bacterium_f_Lachnospiraceae; s__uncultured_bacterium_f_Lachnospiraceae
OTU384	0	0	0	1	1	1	4	18	2	0	1	2	0	105	0	3	27	63	11	14	1	1	5	14	3	0	1	3	11	2	k__Bacteria; p__Actinobacteria; c__Actinobacteria; o__Corynebacteriales; f__Corynebacteriaceae; g__Corynebacterium_1; s__uncultured_bacterium_g_Corynebacterium_1
OTU385	0	0	0	2	0	0	0	0	0	0	0	0	0	0	146	2	0	0	1	0	0	1	0	0	0	0	0	0	0	2	k__Bacteria; p__Verrucomicrobia; c__Verrucomicrobiae; o__Verrucomicrobiales; f__Verrucomicrobiaceae; g__Verrucomicrobium; s__uncultured_bacterium_g_Verrucomicrobium
OTU386	0	0	0	1	0	0	0	0	0	0	113	0	107	111	0	111	138	126	0	0	0	0	1	0	0	0	0	0	0	0	k__Bacteria; p__Firmicutes; c__Bacilli; o__Bacillales; f__Paenibacillaceae; g__Paenibacillus; s__uncultured_bacterium_g_Paenibacillus
OTU387	20	13	6	5	23	5	3	49	2	2	16	1	3	0	0	0	2	0	0	0	1	1	0	0	0	0	1	2	2	1	k__Bacteria; p__Firmicutes; c__Clostridia; o__Clostridiales; f__Family_XIII; g__uncultured_bacterium_f_Family_XIII; s__uncultured_bacterium_f_Family_XIII
OTU388	55	138	219	143	21	129	47	5	112	237	94	73	10	177	17	151	266	159	5	17	5	92	8	2	7	10	4	23	1	10	k__Bacteria; p__Bacteroidetes; c__Bacteroidia; o__Bacteroidales; f__Prevotellaceae; g__uncultured_bacterium_f_Prevotellaceae; s__uncultured_bacterium_f_Prevotellaceae
OTU389	0	0	2	2	0	0	41	0	3	0	1	1	0	1	0	1	0	2	2	1	0	2	118	3	21	4	0	2	1	1	k__Bacteria; p__Bacteroidetes; c__Bacteroidia; o__Bacteroidales; f__Muribaculaceae; g__uncultured_bacterium_f_Muribaculaceae; s__uncultured_bacterium_f_Muribaculaceae
OTU39	564	438	631	1080	119	49	1036	1410	916	1285	653	389	7	2	4	5	3	5	67	5	4	9	15	4	5	6	6	2	1	5	k__Bacteria; p__Bacteroidetes; c__Bacteroidia; o__Bacteroidales; f__Muribaculaceae; g__uncultured_bacterium_f_Muribaculaceae; s__uncultured_bacterium_f_Muribaculaceae
OTU390	1	0	0	5	7	1	4	3	3	2	10	12	3	6	6	2	16	3	8	4	4	2	2	4	4	9	1	11	1	2	k__Bacteria; p__Firmicutes; c__Clostridia; o__Clostridiales; f__Ruminococcaceae; g__[Eubacterium]_coprostanoligenes_group; s__uncultured_bacterium_g_[Eubacterium]_coprostanoligenes_group
OTU391	5	3	3	2	1	12	3	6	1	12	0	5	9	0	22	3	3	0	2	6	25	9	8	2	14	4	32	8	4	10	k__Bacteria; p__Firmicutes; c__Clostridia; o__Clostridiales; f__Ruminococcaceae; g__Subdoligranulum; s__uncultured_bacterium_g_Subdoligranulum
OTU393	0	5	0	0	6	0	0	13	3	3	9	4	0	0	0	0	0	0	24	0	1	4	0	0	0	1	3	4	22	1	k__Bacteria; p__Firmicutes; c__Clostridia; o__Clostridiales; f__Lachnospiraceae; g__uncultured_bacterium_f_Lachnospiraceae; s__uncultured_bacterium_f_Lachnospiraceae
OTU394	7	18	4	9	6	15	16	15	3	3	4	0	1	0	0	0	0	0	0	6	8	26	2	3	0	1	0	0	0	0	k__Bacteria; p__Firmicutes; c__Clostridia; o__Clostridiales; f__Ruminococcaceae; g__Ruminococcaceae_UCG-010; s__uncultured_bacterium_g_Ruminococcaceae_UCG-010
OTU396	3	3	9	1	11	1	11	3	2	7	11	5	10	7	3	0	6	2	0	12	16	2	16	1	20	5	20	6	6	1	k__Bacteria; p__Patescibacteria; c__Saccharimonadia; o__Saccharimonadales; f__Saccharimonadaceae; g__Candidatus_Saccharimonas; s__uncultured_bacterium_g_Candidatus_Saccharimonas
OTU397	0	0	3	1	3	0	2	0	1	1	1	0	0	2	15	1	0	0	4	7	11	1	55	5	35	18	11	0	2	3	k__Bacteria; p__Proteobacteria; c__Alphaproteobacteria; o__Rhizobiales; f__Beijerinckiaceae; g__Methylobacterium; s__uncultured_bacterium_g_Methylobacterium
OTU398	0	0	0	0	0	1	1	3	0	1	0	0	2	0	392	0	1	0	0	0	0	5	0	0	1	0	2	0	1	4	k__Bacteria; p__Firmicutes; c__Bacilli; o__Bacillales; f__Planococcaceae; g__Rummeliibacillus; s__uncultured_bacterium_g_Rummeliibacillus
OTU4	153	270	23494	3690	4350	3040	904	951	5143	12535	17272	9746	308	1259	110	1017	250	410	527	10168	264	3209	4941	550	183	167	100	86	138	1466	k__Bacteria; p__Firmicutes; c__Bacilli; o__Lactobacillales; f__Lactobacillaceae; g__Lactobacillus; s__uncultured_bacterium_g_Lactobacillus
OTU40	32	682	51	204	98	643	56	148	133	3480	346	662	1551	672	236	395	46	10	685	8	53	33	31	174	311	152	95	868	245	411	k__Bacteria; p__Firmicutes; c__Clostridia; o__Clostridiales; f__Lachnospiraceae; g__Lachnospiraceae_NK4A136_group; s__uncultured_bacterium_g_Lachnospiraceae_NK4A136_group
OTU4008	11	8	17	9	25	7	26	14	45	11	9	2	19	10	42	66	3	13	2	17	10	10	22	25	1	4	18	14	7	9	k__Bacteria; p__Firmicutes; c__Clostridia; o__Clostridiales; f__Lachnospiraceae; g__uncultured_bacterium_f_Lachnospiraceae; s__uncultured_bacterium_f_Lachnospiraceae
OTU401	19	14	15	12	16	12	19	27	23	14	1	21	0	2	3	0	0	1	1	0	1	2	6	3	4	3	3	2	0	2	k__Bacteria; p__Proteobacteria; c__Gammaproteobacteria; o__Pseudomonadales; f__Moraxellaceae; g__Acinetobacter; s__uncultured_bacterium_g_Acinetobacter
OTU402	0	0	0	0	0	0	0	0	0	0	0	0	0	0	0	0	0	0	0	9	0	0	0	24	23	13	19	19	23	41	k__Bacteria; p__Firmicutes; c__Clostridia; o__Clostridiales; f__Heliobacteriaceae; g__Hydrogenispora; s__uncultured_bacterium_g_Hydrogenispora
OTU4045	0	0	0	6	0	0	5	1	12	1	0	2	9	78	4	13	6	32	2	0	15	1	17	2	2	12	1	22	34	9	k__Bacteria; p__Cyanobacteria; c__Melainabacteria; o__Gastranaerophilales; f__uncultured_bacterium_o_Gastranaerophilales; g__uncultured_bacterium_o_Gastranaerophilales; s__uncultured_bacterium_o_Gastranaerophilales
OTU409	1	1	5	0	4	8	9	2	1	1	1	0	0	0	1	1	0	1	4	3	9	0	32	14	17	20	4	2	4	3	k__Bacteria; p__Nitrospirae; c__Thermodesulfovibrionia; o__uncultured_bacterium_c_Thermodesulfovibrionia; f__uncultured_bacterium_c_Thermodesulfovibrionia; g__uncultured_bacterium_c_Thermodesulfovibrionia; s__uncultured_bacterium_c_Thermodesulfovibrionia
OTU41	670	391	216	424	397	161	275	1024	190	435	258	340	454	1215	1280	298	644	737	426	169	42	322	783	276	37	229	105	150	561	24	k__Bacteria; p__Bacteroidetes; c__Bacteroidia; o__Bacteroidales; f__Muribaculaceae; g__uncultured_bacterium_f_Muribaculaceae; s__uncultured_bacterium_f_Muribaculaceae
OTU410	3	0	2	2	0	3	1	2	8	1	1	3	1	3	191	7	4	1	5	0	1	6	7	3	1	12	0	4	3	0	k__Bacteria; p__Proteobacteria; c__Gammaproteobacteria; o__Betaproteobacteriales; f__Burkholderiaceae; g__Acidovorax; s__uncultured_bacterium_g_Acidovorax
OTU411	4	11	18	11	2	51	8	1	5	1	6	3	0	2	4	0	3	2	0	0	6	6	0	5	0	0	1	0	0	0	k__Bacteria; p__Firmicutes; c__Clostridia; o__Clostridiales; f__Lachnospiraceae; g__uncultured_bacterium_f_Lachnospiraceae; s__uncultured_bacterium_f_Lachnospiraceae
OTU412	0	1	1	4	0	5	9	0	0	0	0	1	3	0	0	1	1	0	0	2	8	1	3	5	34	9	59	0	1	0	k__Bacteria; p__Proteobacteria; c__Gammaproteobacteria; o__Xanthomonadales; f__Xanthomonadaceae; g__Pseudoxanthomonas; s__uncultured_bacterium_g_Pseudoxanthomonas
OTU413	7	1	6	3	11	3	0	11	0	3	2	1	3	7	5	5	1	3	2	3	0	5	3	5	0	6	6	15	11	6	k__Bacteria; p__Actinobacteria; c__Coriobacteriia; o__Coriobacteriales; f__Atopobiaceae; g__uncultured_bacterium_f_Atopobiaceae; s__uncultured_bacterium_f_Atopobiaceae
OTU4135	22	12	1	20	15	18	3	61	19	20	6	9	22	13	5	6	28	8	56	3	15	7	1	2	19	6	11	7	9	4	k__Bacteria; p__Firmicutes; c__Clostridia; o__Clostridiales; f__Ruminococcaceae; g__Ruminococcaceae_UCG-004; s__uncultured_bacterium_g_Ruminococcaceae_UCG-004
OTU415	1	2	0	1	4	0	5	0	4	2	0	2	2	6	2	12	8	4	12	1	1	3	15	10	4	3	6	8	11	1	k__Bacteria; p__Firmicutes; c__Clostridia; o__Clostridiales; f__Family_XIII; g__uncultured_bacterium_f_Family_XIII; s__uncultured_bacterium_f_Family_XIII
OTU416	1	3	10	3	2	5	7	4	1	2	2	3	1	0	14	4	1	2	2	6	4	4	13	1	9	10	34	3	0	14	k__Bacteria; p__Actinobacteria; c__Coriobacteriia; o__Coriobacteriales; f__Coriobacteriaceae; g__Collinsella; s__uncultured_bacterium_g_Collinsella
OTU4166	3	21	2	1	5	8	98	1	19	2	15	4	2	14	22	10	6	17	4	5	1	4	9	24	11	21	237	226	9	9	k__Bacteria; p__Firmicutes; c__Clostridia; o__Clostridiales; f__Ruminococcaceae; g__Ruminococcaceae_UCG-014; s__uncultured_bacterium_g_Ruminococcaceae_UCG-014
OTU417	4	6	14	7	9	5	14	14	8	6	3	9	1	42	6	9	11	6	9	5	12	10	9	7	10	11	13	22	7	10	k__Bacteria; p__Firmicutes; c__Bacilli; o__Lactobacillales; f__Enterococcaceae; g__Enterococcus; s__uncultured_bacterium_g_Enterococcus
OTU4178	6	16	5	23	3	53	3	17	24	21	30	13	37	24	2	20	13	13	16	8	34	18	2	8	3	1	10	5	7	8	k__Bacteria; p__Firmicutes; c__Clostridia; o__Clostridiales; f__Lachnospiraceae; g__uncultured_bacterium_f_Lachnospiraceae; s__uncultured_bacterium_f_Lachnospiraceae
OTU418	8	22	7	2	9	3	11	8	5	0	2	1	0	11	4	4	1	21	3	6	1	3	12	14	8	3	0	1	10	3	k__Bacteria; p__Proteobacteria; c__Gammaproteobacteria; o__Aeromonadales; f__Succinivibrionaceae; g__Succinivibrio; s__uncultured_bacterium_g_Succinivibrio
OTU419	2	10	7	6	5	14	10	9	4	6	5	11	8	8	3	40	13	8	8	5	7	1	11	8	4	4	5	11	0	11	k__Bacteria; p__Firmicutes; c__Clostridia; o__Clostridiales; f__Lachnospiraceae; g__Lachnospiraceae_UCG-010; s__uncultured_bacterium_g_Lachnospiraceae_UCG-010
OTU4195	0	0	0	0	0	2	0	1	0	12	14	0	13	15	0	7	398	20	0	0	2	0	1	0	0	0	0	1	0	0	k__Bacteria; p__Firmicutes; c__Clostridia; o__Clostridiales; f__Lachnospiraceae; g__uncultured_bacterium_f_Lachnospiraceae; s__uncultured_bacterium_f_Lachnospiraceae
OTU42	97	926	238	392	139	44	685	188	42	84	22	407	248	511	481	103	78	33	81	29	197	38	189	357	75	160	483	360	21	27	k__Bacteria; p__Firmicutes; c__Clostridia; o__Clostridiales; f__Ruminococcaceae; g__Ruminococcaceae_NK4A214_group; s__uncultured_bacterium_g_Ruminococcaceae_NK4A214_group
OTU420	2	1	4	2	0	4	28	2	1	0	1	0	1	1	0	1	0	1	3	2	3	1	44	0	11	7	12	1	2	0	k__Bacteria; p__Proteobacteria; c__Alphaproteobacteria; o__Acetobacterales; f__Acetobacteraceae; g__Acetobacter; s__uncultured_bacterium_g_Acetobacter
OTU421	0	0	12	6	0	5	5	0	0	0	2	0	0	1	2	1	0	0	3	8	6	0	27	18	27	24	17	2	1	0	k__Bacteria; p__Proteobacteria; c__Gammaproteobacteria; o__Oceanospirillales; f__Marinomonadaceae; g__Marinomonas; s__uncultured_bacterium_g_Marinomonas
OTU422	1	0	1	2	3	8	4	30	26	0	1	0	1	0	0	0	1	0	53	6	5	0	1	20	3	11	2	0	0	8	k__Bacteria; p__Firmicutes; c__Erysipelotrichia; o__Erysipelotrichales; f__Erysipelotrichaceae; g__uncultured_bacterium_f_Erysipelotrichaceae; s__uncultured_bacterium_f_Erysipelotrichaceae
OTU4228	1	15	2	0	0	1	0	0	15	1	1	0	1	24	0	1	3	32	1	0	0	0	7	0	1	0	3	0	8	0	k__Bacteria; p__Cyanobacteria; c__Melainabacteria; o__Gastranaerophilales; f__uncultured_bacterium_o_Gastranaerophilales; g__uncultured_bacterium_o_Gastranaerophilales; s__uncultured_bacterium_o_Gastranaerophilales
OTU423	1	4	3	4	5	3	13	0	1	3	9	2	4	1	16	1	2	9	1	6	4	5	8	15	9	5	7	1	6	11	k__Bacteria; p__Firmicutes; c__Bacilli; o__Lactobacillales; f__Lactobacillaceae; g__Lactobacillus; s__Lactobacillus_iners_AB-1
OTU4233	0	0	0	0	0	0	0	0	0	0	0	0	0	0	0	0	0	0	42	0	8	3	4	2	3	98	4	21	0	10	k__Bacteria; p__Firmicutes; c__Clostridia; o__Clostridiales; f__Lachnospiraceae; g__uncultured_bacterium_f_Lachnospiraceae; s__uncultured_bacterium_f_Lachnospiraceae
OTU424	0	0	0	0	0	0	4	0	0	2	0	2	0	0	2	3	1	3	38	0	29	36	51	1	0	1	0	2	0	2	k__Bacteria; p__Firmicutes; c__Bacilli; o__Lactobacillales; f__Lactobacillaceae; g__Lactobacillus; s__uncultured_bacterium_g_Lactobacillus
OTU425	0	0	0	0	0	0	0	0	0	0	0	0	0	0	0	0	0	0	27	1	32	43	22	0	2	1	1	4	2	4	k__Bacteria; p__Firmicutes; c__Bacilli; o__Lactobacillales; f__Lactobacillaceae; g__Lactobacillus; s__Lactobacillus_siliginis
OTU426	4	2	2	11	2	4	19	3	27	2	0	6	7	1	0	9	1	4	0	1	1	0	5	2	0	0	0	0	0	0	k__Bacteria; p__Proteobacteria; c__Gammaproteobacteria; o__Betaproteobacteriales; f__Burkholderiaceae; g__uncultured_bacterium_f_Burkholderiaceae; s__uncultured_bacterium_f_Burkholderiaceae
OTU428	0	2	2	3	3	6	6	8	6	3	5	0	0	8	0	7	10	14	4	9	1	6	2	7	0	6	54	36	6	2	k__Bacteria; p__Tenericutes; c__Mollicutes; o__Mollicutes_RF39; f__uncultured_bacterium_o_Mollicutes_RF39; g__uncultured_bacterium_o_Mollicutes_RF39; s__uncultured_bacterium_o_Mollicutes_RF39
OTU429	6	0	1	0	1	3	5	3	0	2	0	10	1	5	9	0	16	1	0	0	1	5	8	1	14	0	0	9	3	7	k__Bacteria; p__Bacteroidetes; c__Bacteroidia; o__Bacteroidales; f__Prevotellaceae; g__Prevotella_1; s__uncultured_bacterium_g_Prevotella_1
OTU43	23	21	47	37	25	36	77	73	14	38	701	24	649	717	529	820	702	736	467	500	594	657	868	600	1653	972	715	608	529	933	k__Bacteria; p__Firmicutes; c__Bacilli; o__Lactobacillales; f__Lactobacillaceae; g__Lactobacillus; s__uncultured_bacterium_g_Lactobacillus
OTU4316	0	0	0	0	0	0	0	0	0	1	0	0	0	0	1	1	0	0	1	0	160	4	1	1	59	80	0	1	2	2	k__Bacteria; p__Firmicutes; c__Clostridia; o__Clostridiales; f__Lachnospiraceae; g__uncultured_bacterium_f_Lachnospiraceae; s__uncultured_bacterium_f_Lachnospiraceae
OTU434	8	11	4	4	12	5	22	14	6	8	1	7	0	5	56	4	2	2	18	9	36	12	132	14	102	34	54	8	9	13	k__Bacteria; p__Proteobacteria; c__Alphaproteobacteria; o__Sphingomonadales; f__Sphingomonadaceae; g__Sphingomonas; s__uncultured_bacterium_g_Sphingomonas
OTU435	1	5	3	18	2	17	7	2	16	24	0	11	14	3	6	5	38	4	16	1	21	21	4	2	5	2	3	2	1	2	k__Bacteria; p__Firmicutes; c__Clostridia; o__Clostridiales; f__Lachnospiraceae; g__uncultured_bacterium_f_Lachnospiraceae; s__uncultured_bacterium_f_Lachnospiraceae
OTU436	2	2	3	6	2	5	2	3	1	1	21	1	13	26	43	22	20	30	21	6	20	28	30	3	4	4	5	2	3	3	k__Bacteria; p__Firmicutes; c__Bacilli; o__Lactobacillales; f__Lactobacillaceae; g__Lactobacillus; s__uncultured_bacterium_g_Lactobacillus
OTU438	9	13	5	0	9	8	10	3	3	2	10	1	1	10	16	0	1	11	1	8	1	8	6	9	12	1	2	3	9	17	k__Bacteria; p__Bacteroidetes; c__Bacteroidia; o__Bacteroidales; f__Muribaculaceae; g__uncultured_bacterium_f_Muribaculaceae; s__uncultured_bacterium_f_Muribaculaceae
OTU439	1	5	1	3	1	16	6	0	8	7	0	1	7	1	1	7	100	8	4	0	3	14	0	0	0	2	14	1	1	1	k__Bacteria; p__Firmicutes; c__Clostridia; o__Clostridiales; f__Lachnospiraceae; g__Roseburia; s__uncultured_bacterium_g_Roseburia
OTU44	83	145	419	442	746	267	241	968	472	116	610	102	38	137	185	60	149	72	744	36	336	63	60	152	200	426	596	256	264	433	k__Bacteria; p__Firmicutes; c__Clostridia; o__Clostridiales; f__Ruminococcaceae; g__Ruminiclostridium_5; s__uncultured_bacterium_g_Ruminiclostridium_5
OTU440	1	28	1	2	3	7	7	8	23	69	4	6	2	1	13	3	18	5	11	7	345	111	11	68	18	120	7	10	7	23	k__Bacteria; p__Firmicutes; c__Clostridia; o__Clostridiales; f__Lachnospiraceae; g__Lachnospiraceae_NK4A136_group; s__uncultured_bacterium_g_Lachnospiraceae_NK4A136_group
OTU447	0	3	0	1	0	1	3	7	25	25	0	5	1	1	2	1	0	0	37	8	96	2	0	0	1	3	2	0	0	0	k__Bacteria; p__Firmicutes; c__Clostridia; o__Clostridiales; f__Lachnospiraceae; g__Lachnospiraceae_NK4A136_group; s__Lachnospiraceae_bacterium_COE1
OTU449	0	0	1	2	2	1	2	0	2	2	2	0	1	1	7	1	0	7	0	4	7	2	4	4	21	26	4	2	7	4	k__Bacteria; p__Bacteroidetes; c__Bacteroidia; o__Bacteroidales; f__Rikenellaceae; g__Rikenellaceae_RC9_gut_group; s__uncultured_bacterium_g_Rikenellaceae_RC9_gut_group
OTU45	22	37	132	174	358	51	205	5	34	284	139	16	19	520	51	41	55	44	6	6	200	7	170	216	47	232	53	99	50	54	k__Bacteria; p__Firmicutes; c__Clostridia; o__Clostridiales; f__Ruminococcaceae; g__Ruminococcaceae_UCG-014; s__uncultured_bacterium_g_Ruminococcaceae_UCG-014
OTU450	0	1	2	9	0	17	0	8	0	0	0	4	3	0	32	1	6	0	6	2	1	17	3	2	0	8	3	4	1	21	k__Bacteria; p__Firmicutes; c__Negativicutes; o__Selenomonadales; f__Veillonellaceae; g__Dialister; s__uncultured_bacterium_g_Dialister
OTU451	5	11	0	0	4	3	8	5	13	2	1	47	0	0	0	0	0	0	0	0	1	0	0	0	0	0	0	0	0	0	k__Bacteria; p__Firmicutes; c__Clostridia; o__Clostridiales; f__Lachnospiraceae; g__uncultured_bacterium_f_Lachnospiraceae; s__uncultured_bacterium_f_Lachnospiraceae
OTU452	2	1	3	2	4	1	4	3	1	3	4	1	0	2	1	2	1	2	4	0	2	5	20	10	18	7	23	1	1	1	k__Bacteria; p__Proteobacteria; c__Deltaproteobacteria; o__Desulfovibrionales; f__Desulfovibrionaceae; g__Desulfovibrio; s__uncultured_bacterium_g_Desulfovibrio
OTU453	3	8	5	6	5	8	6	11	2	3	3	3	6	10	8	7	10	4	6	12	5	14	15	9	6	7	6	6	7	19	k__Bacteria; p__Firmicutes; c__Negativicutes; o__Selenomonadales; f__Acidaminococcaceae; g__Succiniclasticum; s__uncultured_bacterium_g_Succiniclasticum
OTU454	0	0	0	0	0	0	0	0	0	0	0	0	0	0	6	0	0	0	0	12	0	0	0	19	19	26	16	22	8	28	k__Bacteria; p__Firmicutes; c__Clostridia; o__Clostridiales; f__Family_XI; g__Sedimentibacter; s__uncultured_bacterium_g_Sedimentibacter
OTU457	4	3	0	4	0	5	3	3	5	2	5	2	1	3	6	3	5	5	2	1	6	6	5	2	6	9	6	1	7	5	k__Bacteria; p__Proteobacteria; c__Deltaproteobacteria; o__Syntrophobacterales; f__Syntrophobacteraceae; g__uncultured_bacterium_f_Syntrophobacteraceae; s__uncultured_bacterium_f_Syntrophobacteraceae
OTU459	5	2	4	5	0	22	0	4	27	3	2	12	1	0	0	1	0	1	9	0	1	2	0	0	9	6	0	6	0	3	k__Bacteria; p__Firmicutes; c__Clostridia; o__Clostridiales; f__Lachnospiraceae; g__uncultured_bacterium_f_Lachnospiraceae; s__uncultured_bacterium_f_Lachnospiraceae
OTU46	12	634	65	159	8	8	14	49	27	12	22	45	27	2430	23	25	49	72	203	12	8	93	40	97	392	512	373	616	16	1340	k__Bacteria; p__Firmicutes; c__Clostridia; o__Clostridiales; f__Ruminococcaceae; g__Ruminococcaceae_UCG-014; s__uncultured_bacterium_g_Ruminococcaceae_UCG-014
OTU460	71	118	197	111	28	100	63	10	90	266	108	73	6	225	15	192	263	222	0	23	7	60	8	3	4	23	3	25	3	9	k__Bacteria; p__Bacteroidetes; c__Bacteroidia; o__Bacteroidales; f__Prevotellaceae; g__uncultured_bacterium_f_Prevotellaceae; s__uncultured_bacterium_f_Prevotellaceae
OTU461	1	4	9	1	5	3	6	3	0	0	1	0	1	3	1	0	1	3	1	2	10	0	34	23	21	37	11	2	2	2	k__Bacteria; p__Proteobacteria; c__Gammaproteobacteria; o__Alteromonadales; f__Pseudoalteromonadaceae; g__Pseudoalteromonas; s__uncultured_bacterium_g_Pseudoalteromonas
OTU4614	0	0	0	0	0	0	0	0	0	1	0	0	0	0	1	0	0	0	1	0	31	0	0	2	132	20	0	1	11	2	k__Bacteria; p__Firmicutes; c__Clostridia; o__Clostridiales; f__Lachnospiraceae; g__uncultured_bacterium_f_Lachnospiraceae; s__uncultured_bacterium_f_Lachnospiraceae
OTU463	6	24	10	16	3	48	2	3	27	58	8	82	5	9	8	5	45	6	25	2	35	17	5	5	7	2	7	2	1	6	k__Bacteria; p__Firmicutes; c__Clostridia; o__Clostridiales; f__Lachnospiraceae; g__uncultured_bacterium_f_Lachnospiraceae; s__uncultured_bacterium_f_Lachnospiraceae
OTU466	8	3	5	18	3	22	6	11	6	7	5	65	5	2	1	4	12	2	6	0	4	2	0	1	0	6	0	4	2	0	k__Bacteria; p__Firmicutes; c__Clostridia; o__Clostridiales; f__Lachnospiraceae; g__Acetatifactor; s__uncultured_bacterium_g_Acetatifactor
OTU469	2	1	3	2	0	3	5	0	0	0	0	2	1	2	125	0	0	1	1	1	2	0	4	1	8	0	5	1	1	1	k__Bacteria; p__Proteobacteria; c__Gammaproteobacteria; o__Betaproteobacteriales; f__Burkholderiaceae; g__Delftia; s__uncultured_bacterium_g_Delftia
OTU47	1012	196	216	133	40	104	305	102	140	14	318	8	25	65	139	15	51	292	220	183	140	90	11	140	452	880	348	708	145	2173	k__Bacteria; p__Firmicutes; c__Clostridia; o__Clostridiales; f__Ruminococcaceae; g__Ruminococcaceae_UCG-014; s__uncultured_bacterium_g_Ruminococcaceae_UCG-014
OTU476	0	11	3	3	4	9	2	8	3	1	4	1	0	0	12	4	0	6	5	3	3	7	3	11	8	4	0	1	1	14	k__Bacteria; p__Bacteroidetes; c__Bacteroidia; o__Bacteroidales; f__Muribaculaceae; g__uncultured_bacterium_f_Muribaculaceae; s__uncultured_bacterium_f_Muribaculaceae
OTU479	10	6	10	6	1	1	18	3	8	2	5	3	3	11	3	11	3	12	5	3	4	6	18	4	10	11	2	4	9	6	k__Bacteria; p__Bacteroidetes; c__Bacteroidia; o__Bacteroidales; f__Prevotellaceae; g__Prevotella_1; s__uncultured_bacterium_g_Prevotella_1
OTU48	239	737	356	237	357	290	239	312	221	235	225	82	182	426	2211	536	352	363	614	398	234	276	314	417	30	40	267	522	383	42	k__Bacteria; p__Bacteroidetes; c__Bacteroidia; o__Bacteroidales; f__Muribaculaceae; g__uncultured_bacterium_f_Muribaculaceae; s__uncultured_bacterium_f_Muribaculaceae
OTU480	7	0	4	4	0	1	19	5	4	1	0	12	1	6	0	0	3	0	1	1	0	0	27	0	12	5	1	6	3	0	k__Bacteria; p__Proteobacteria; c__Gammaproteobacteria; o__Enterobacteriales; f__Enterobacteriaceae; g__Plesiomonas; s__uncultured_bacterium_g_Plesiomonas
OTU482	0	0	6	11	4	0	2	3	10	13	1	20	0	0	0	0	0	0	96	0	1	0	1	0	0	0	0	12	7	0	k__Bacteria; p__Firmicutes; c__Clostridia; o__Clostridiales; f__Lachnospiraceae; g__A2; s__uncultured_bacterium_g_A2
OTU485	3	5	10	4	6	4	11	4	3	4	2	3	6	2	63	4	6	4	1	4	7	6	22	5	15	9	12	5	36	9	k__Bacteria; p__Bacteroidetes; c__Bacteroidia; o__Bacteroidales; f__Muribaculaceae; g__uncultured_bacterium_f_Muribaculaceae; s__uncultured_bacterium_f_Muribaculaceae
OTU489	14	2	2	6	8	8	0	5	15	2	6	8	16	0	1	2	6	2	7	5	5	25	15	20	6	7	10	9	8	7	k__Bacteria; p__Firmicutes; c__Clostridia; o__Clostridiales; f__Lachnospiraceae; g__uncultured_bacterium_f_Lachnospiraceae; s__uncultured_bacterium_f_Lachnospiraceae
OTU49	0	0	0	0	0	0	0	0	0	1	19	0	2019	1376	180	34	306	1938	0	0	1	0	0	1	0	0	2	0	2	1	k__Bacteria; p__Bacteroidetes; c__Bacteroidia; o__Bacteroidales; f__Bacteroidaceae; g__Bacteroides; s__uncultured_bacterium_g_Bacteroides
OTU493	0	0	5	1	0	2	37	5	0	1	0	0	0	1	0	0	0	1	0	0	1	0	74	0	14	0	0	0	0	0	k__Bacteria; p__Firmicutes; c__Bacilli; o__Lactobacillales; f__Leuconostocaceae; g__Weissella; s__uncultured_bacterium_g_Weissella
OTU494	7	4	1	3	0	4	12	3	2	6	2	1	1	12	36	3	1	3	3	2	2	7	18	11	20	7	9	3	8	8	k__Bacteria; p__Firmicutes; c__Bacilli; o__Lactobacillales; f__Streptococcaceae; g__Streptococcus; s__uncultured_bacterium_g_Streptococcus
OTU498	2	4	3	3	1	1	5	10	9	3	1	1	4	15	24	44	12	7	13	6	1	12	29	12	8	10	48	5	21	16	k__Bacteria; p__Bacteroidetes; c__Bacteroidia; o__Bacteroidales; f__Rikenellaceae; g__Alistipes; s__uncultured_bacterium_g_Alistipes
OTU5	1521	6724	1909	40	2229	4665	4226	6419	2654	1844	1575	4692	7046	2112	1519	1863	1818	3705	757	4785	1341	4332	3155	6553	63	49	57	57	47	79	k__Bacteria; p__Bacteroidetes; c__Bacteroidia; o__Bacteroidales; f__Bacteroidaceae; g__Bacteroides; s__uncultured_bacterium_g_Bacteroides
OTU50	9	8	25	3	8	20	15	1	30	38	42	7	12	100	2	338	729	362	19	101	911	61	60	329	204	231	41	207	361	359	k__Bacteria; p__Cyanobacteria; c__Melainabacteria; o__Gastranaerophilales; f__uncultured_bacterium_o_Gastranaerophilales; g__uncultured_bacterium_o_Gastranaerophilales; s__uncultured_bacterium_o_Gastranaerophilales
OTU501	1	3	3	3	2	10	4	6	2	2	5	6	6	2	9	3	6	2	4	2	4	11	5	3	4	2	8	14	4	12	k__Bacteria; p__Firmicutes; c__Clostridia; o__Clostridiales; f__Ruminococcaceae; g__Saccharofermentans; s__uncultured_bacterium_g_Saccharofermentans
OTU502	1	1	1	1	0	2	1	0	1	0	1	1	0	0	106	2	0	1	0	0	0	1	0	0	3	1	3	1	1	6	k__Bacteria; p__Proteobacteria; c__Alphaproteobacteria; o__Caulobacterales; f__Caulobacteraceae; g__Phenylobacterium; s__uncultured_bacterium_g_Phenylobacterium
OTU504	6	2	2	0	0	0	1	1	4	0	2	4	2	8	18	17	1	0	0	1	3	6	1	31	0	3	0	3	16	3	k__Bacteria; p__Tenericutes; c__Mollicutes; o__Mollicutes_RF39; f__uncultured_bacterium_o_Mollicutes_RF39; g__uncultured_bacterium_o_Mollicutes_RF39; s__uncultured_bacterium_o_Mollicutes_RF39
OTU505	6	1	3	1	5	1	11	1	2	6	7	2	10	8	1	0	1	0	3	5	11	4	16	0	11	1	4	4	14	1	k__Bacteria; p__Bacteroidetes; c__Bacteroidia; o__Bacteroidales; f__Prevotellaceae; g__Prevotella_1; s__uncultured_bacterium_g_Prevotella_1
OTU506	11	14	11	10	14	8	15	8	8	8	6	10	6	6	7	6	7	8	13	7	15	23	13	18	16	20	8	14	14	14	k__Bacteria; p__Chloroflexi; c__Anaerolineae; o__Anaerolineales; f__Anaerolineaceae; g__uncultured_bacterium_f_Anaerolineaceae; s__uncultured_bacterium_f_Anaerolineaceae
OTU508	9	4	4	6	0	13	4	12	7	5	2	18	7	0	1	0	28	5	95	0	13	10	4	3	3	3	0	0	2	0	k__Bacteria; p__Firmicutes; c__Clostridia; o__Clostridiales; f__Ruminococcaceae; g__Ruminiclostridium_9; s__uncultured_bacterium_g_Ruminiclostridium_9
OTU51	387	125	27	214	71	2	7	163	252	157	17	44	950	258	60	468	641	194	24	100	282	62	135	88	6	2	1	1	0	1	k__Bacteria; p__Bacteroidetes; c__Bacteroidia; o__Bacteroidales; f__Bacteroidaceae; g__Bacteroides; s__uncultured_bacterium_g_Bacteroides
OTU514	3	2	2	7	1	6	2	8	2	5	1	2	5	0	15	3	8	1	3	0	6	7	5	5	8	5	10	9	0	15	k__Bacteria; p__Firmicutes; c__Negativicutes; o__Selenomonadales; f__Veillonellaceae; g__uncultured_bacterium_f_Veillonellaceae; s__uncultured_bacterium_f_Veillonellaceae
OTU516	114	485	359	358	97	382	105	37	311	154	74	134	401	135	82	650	322	332	63	84	61	149	82	245	75	24	102	65	47	61	k__Bacteria; p__Firmicutes; c__Clostridia; o__Clostridiales; f__Lachnospiraceae; g__uncultured_bacterium_f_Lachnospiraceae; s__uncultured_bacterium_f_Lachnospiraceae
OTU517	0	4	2	6	4	4	3	2	6	3	2	6	4	2	6	5	8	2	5	1	10	8	3	2	4	11	9	14	4	7	k__Bacteria; p__Firmicutes; c__Clostridia; o__Clostridiales; f__Ruminococcaceae; g__Ruminococcus_2; s__uncultured_bacterium_g_Ruminococcus_2
OTU52	199	490	61	9	101	9	166	76	37	19	166	5	3	582	19	23	574	361	240	155	1181	81	1917	879	23	42	92	1514	304	224	k__Bacteria; p__Firmicutes; c__Clostridia; o__Clostridiales; f__Ruminococcaceae; g__Ruminococcaceae_UCG-014; s__uncultured_bacterium_g_Ruminococcaceae_UCG-014
OTU520	0	6	2	3	4	2	4	7	1	6	1	2	6	4	5	4	0	5	1	9	9	2	3	8	5	4	6	2	4	5	k__Bacteria; p__Firmicutes; c__Negativicutes; o__Selenomonadales; f__Acidaminococcaceae; g__Succiniclasticum; s__uncultured_bacterium_g_Succiniclasticum
OTU523	3	1	1	6	4	0	2	1	6	1	4	6	2	0	6	9	14	3	9	8	1	4	6	4	13	15	10	12	0	6	k__Bacteria; p__Firmicutes; c__Clostridia; o__Clostridiales; f__Peptostreptococcaceae; g__uncultured_bacterium_f_Peptostreptococcaceae; s__uncultured_bacterium_f_Peptostreptococcaceae
OTU524	0	0	0	0	0	0	0	0	0	0	0	1	0	0	0	0	0	0	0	14	0	0	0	11	18	18	12	18	13	34	k__Bacteria; p__Bacteroidetes; c__Bacteroidia; o__Bacteroidales; f__Dysgonomonadaceae; g__Petrimonas; s__uncultured_bacterium_g_Petrimonas
OTU529	0	5	0	0	0	0	0	0	0	0	1	0	0	2	0	0	0	0	21	1	0	0	0	0	0	1	2	0	127	2	k__Bacteria; p__Tenericutes; c__Mollicutes; o__Mollicutes_RF39; f__uncultured_bacterium_o_Mollicutes_RF39; g__uncultured_bacterium_o_Mollicutes_RF39; s__uncultured_bacterium_o_Mollicutes_RF39
OTU53	384	43	198	172	32	114	216	50	133	63	658	15	59	301	343	70	323	105	132	65	85	170	40	57	61	170	6	1	196	29	k__Bacteria; p__Firmicutes; c__Clostridia; o__Clostridiales; f__Ruminococcaceae; g__Ruminococcaceae_UCG-014; s__uncultured_bacterium_g_Ruminococcaceae_UCG-014
OTU530	6	22	6	14	7	19	15	9	20	10	11	15	11	31	15	16	76	16	60	1	11	3	7	15	11	5	10	4	2	11	k__Bacteria; p__Firmicutes; c__Clostridia; o__Clostridiales; f__Ruminococcaceae; g__uncultured_bacterium_f_Ruminococcaceae; s__uncultured_bacterium_f_Ruminococcaceae
OTU532	6	1	0	8	1	7	0	1	3	9	3	11	2	0	0	4	10	5	11	5	38	1	2	0	0	0	0	1	0	0	k__Bacteria; p__Firmicutes; c__Clostridia; o__Clostridiales; f__Ruminococcaceae; g__Pygmaiobacter; s__uncultured_bacterium_g_Pygmaiobacter
OTU538	5	6	2	1	2	4	4	8	5	8	3	5	3	5	10	7	3	6	9	1	8	10	3	4	8	6	7	5	3	9	k__Bacteria; p__Proteobacteria; c__Deltaproteobacteria; o__Desulfobacterales; f__Desulfobulbaceae; g__uncultured_bacterium_f_Desulfobulbaceae; s__uncultured_bacterium_f_Desulfobulbaceae
OTU539	0	0	0	1	8	0	4	1	2	0	0	0	0	0	0	0	1	1	3	2	56	3	3	0	14	19	1	1	1	25	k__Bacteria; p__Firmicutes; c__Clostridia; o__Clostridiales; f__Lachnospiraceae; g__uncultured_bacterium_f_Lachnospiraceae; s__uncultured_bacterium_f_Lachnospiraceae
OTU54	135	283	176	305	148	151	278	256	114	140	201	5	57	448	744	155	184	169	329	69	147	45	60	25	173	285	241	89	141	40	k__Bacteria; p__Bacteroidetes; c__Bacteroidia; o__Bacteroidales; f__Muribaculaceae; g__uncultured_bacterium_f_Muribaculaceae; s__uncultured_bacterium_f_Muribaculaceae
OTU547	7	3	4	8	1	1	3	1	12	10	4	1	12	10	12	16	0	10	12	0	8	4	4	4	7	10	14	2	5	1	k__Bacteria; p__Bacteroidetes; c__Bacteroidia; o__Bacteroidales; f__Muribaculaceae; g__uncultured_bacterium_f_Muribaculaceae; s__uncultured_bacterium_f_Muribaculaceae
OTU548	4	0	3	9	2	4	2	6	5	10	2	4	21	0	3	1	24	13	4	0	1	2	0	0	5	2	6	3	6	19	k__Bacteria; p__Firmicutes; c__Clostridia; o__Clostridiales; f__Lachnospiraceae; g__uncultured_bacterium_f_Lachnospiraceae; s__uncultured_bacterium_f_Lachnospiraceae
OTU55	85	183	60	212	100	85	235	274	133	89	82	105	239	143	38	122	129	300	411	149	241	95	138	88	16	143	185	71	86	96	k__Bacteria; p__Firmicutes; c__Clostridia; o__Clostridiales; f__Christensenellaceae; g__Christensenellaceae_R-7_group; s__bacterium_YE57
OTU550	0	1	0	0	1	0	2	0	1	0	9	0	4	6	1	2	4	6	14	3	11	13	8	9	7	12	3	2	6	16	k__Bacteria; p__Actinobacteria; c__Actinobacteria; o__Bifidobacteriales; f__Bifidobacteriaceae; g__Neoscardovia; s__uncultured_bacterium_g_Neoscardovia
OTU551	3	0	2	6	2	0	2	2	1	1	3	2	2	1	1	3	1	1	4	1	3	2	6	6	24	9	34	5	2	2	k__Bacteria; p__Proteobacteria; c__Gammaproteobacteria; o__Pseudomonadales; f__Moraxellaceae; g__Acinetobacter; s__uncultured_bacterium_g_Acinetobacter
OTU553	350	364	284	308	359	319	469	596	409	440	32	343	32	31	298	34	18	45	171	26	284	200	688	119	1002	591	271	54	27	253	k__Bacteria; p__Proteobacteria; c__Gammaproteobacteria; o__Enterobacteriales; f__Enterobacteriaceae; g__uncultured_bacterium_f_Enterobacteriaceae; s__uncultured_bacterium_f_Enterobacteriaceae
OTU557	3	5	1	15	2	4	2	1	0	29	4	8	21	11	20	1	51	7	22	3	23	20	2	5	3	2	4	2	4	2	k__Bacteria; p__Firmicutes; c__Clostridia; o__Clostridiales; f__Lachnospiraceae; g__uncultured_bacterium_f_Lachnospiraceae; s__uncultured_bacterium_f_Lachnospiraceae
OTU558	0	2	0	4	18	9	3	2	5	1	0	2	4	4	5	1	28	24	0	3	4	0	1	4	8	44	0	0	7	2	k__Bacteria; p__Firmicutes; c__Clostridia; o__Clostridiales; f__Lachnospiraceae; g__uncultured_bacterium_f_Lachnospiraceae; s__uncultured_bacterium_f_Lachnospiraceae
OTU559	6	3	6	6	2	0	9	10	8	3	3	3	2	0	5	3	5	1	1	3	4	2	6	1	15	9	10	4	4	8	k__Bacteria; p__Proteobacteria; c__Gammaproteobacteria; o__Enterobacteriales; f__Enterobacteriaceae; g__Serratia; s__uncultured_bacterium_g_Serratia
OTU56	360	31	470	959	77	97	174	41	63	48	25	51	1161	56	223	253	234	43	7	174	12	16	36	28	46	29	107	277	43	68	k__Bacteria; p__Firmicutes; c__Clostridia; o__Clostridiales; f__Lachnospiraceae; g__Marvinbryantia; s__uncultured_bacterium_g_Marvinbryantia
OTU564	4	2	8	1	0	6	7	14	1	0	0	9	0	1	9	0	5	1	0	0	0	15	5	1	11	4	0	4	2	14	k__Bacteria; p__Proteobacteria; c__Gammaproteobacteria; o__Aeromonadales; f__Succinivibrionaceae; g__Succinivibrionaceae_UCG-001; s__uncultured_bacterium_g_Succinivibrionaceae_UCG-001
OTU565	3	1	2	3	3	5	3	6	2	2	1	1	0	0	27	0	1	1	3	5	7	3	24	10	38	20	5	0	1	7	k__Bacteria; p__Actinobacteria; c__Actinobacteria; o__Micrococcales; f__Microbacteriaceae; g__uncultured_bacterium_f_Microbacteriaceae; s__uncultured_bacterium_f_Microbacteriaceae
OTU566	7	10	2	27	4	0	0	1	18	0	2	1	1	2	1	7	2	0	34	5	179	13	17	28	5	32	21	20	9	32	k__Bacteria; p__Firmicutes; c__Clostridia; o__Clostridiales; f__Lachnospiraceae; g__Lachnospiraceae_UCG-001; s__uncultured_bacterium_g_Lachnospiraceae_UCG-001
OTU57	108	164	17	119	227	135	211	207	36	213	32	228	658	98	147	606	60	78	126	145	143	250	210	363	3	3	9	5	2	4	k__Bacteria; p__Bacteroidetes; c__Bacteroidia; o__Bacteroidales; f__Bacteroidaceae; g__Bacteroides; s__uncultured_bacterium_g_Bacteroides
OTU571	2	4	8	8	5	11	9	18	1	4	3	4	3	2	22	7	2	5	3	0	4	15	15	2	18	3	6	5	3	18	k__Bacteria; p__Firmicutes; c__Clostridia; o__Clostridiales; f__Ruminococcaceae; g__Ruminococcaceae_UCG-002; s__uncultured_bacterium_g_Ruminococcaceae_UCG-002
OTU577	2	2	0	4	2	9	1	5	1	6	1	0	0	1	0	8	0	0	2	10	0	7	9	7	2	5	6	2	3	2	k__Bacteria; p__Bacteroidetes; c__Bacteroidia; o__Bacteroidales; f__Muribaculaceae; g__uncultured_bacterium_f_Muribaculaceae; s__uncultured_bacterium_f_Muribaculaceae
OTU58	5	12	5	2	60	7	40	27	41	6	8	21	228	10	510	511	17	8	68	24	10	439	1832	219	22	17	57	30	416	823	k__Bacteria; p__Actinobacteria; c__Actinobacteria; o__Bifidobacteriales; f__Bifidobacteriaceae; g__Bifidobacterium; s__Bifidobacterium_animalis
OTU581	2	3	0	1	5	5	1	7	3	10	12	2	9	0	5	2	3	7	5	7	11	2	2	3	1	5	12	4	0	6	k__Bacteria; p__Bacteroidetes; c__Bacteroidia; o__Bacteroidales; f__Muribaculaceae; g__uncultured_bacterium_f_Muribaculaceae; s__uncultured_bacterium_f_Muribaculaceae
OTU583	1	3	6	1	0	2	9	2	2	4	4	2	3	0	28	3	3	5	3	5	5	11	20	0	15	4	7	3	6	5	k__Bacteria; p__Firmicutes; c__Bacilli; o__Lactobacillales; f__Leuconostocaceae; g__Leuconostoc; s__uncultured_bacterium_g_Leuconostoc
OTU59	54	74	10	384	39	268	66	109	35	239	2	685	133	2	27	108	49	4	97	49	999	453	93	93	71	135	168	242	2	28	k__Bacteria; p__Firmicutes; c__Clostridia; o__Clostridiales; f__Lachnospiraceae; g__Roseburia; s__uncultured_bacterium_g_Roseburia
OTU595	5	0	1	3	0	48	1	0	0	0	0	0	0	10	0	0	51	2	0	1	1	0	0	2	0	0	7	5	0	0	k__Bacteria; p__Firmicutes; c__Clostridia; o__Clostridiales; f__Lachnospiraceae; g__uncultured_bacterium_f_Lachnospiraceae; s__uncultured_bacterium_f_Lachnospiraceae
OTU599	0	0	8	4	3	3	9	4	0	1	0	3	0	5	3	2	2	3	2	9	7	1	53	10	17	37	20	8	6	3	k__Bacteria; p__Atribacteria; c__JS1; o__uncultured_bacterium_c_JS1; f__uncultured_bacterium_c_JS1; g__uncultured_bacterium_c_JS1; s__uncultured_bacterium_c_JS1
OTU6	1083	2039	3410	1331	860	2640	927	1024	2917	137	1259	718	2260	2119	3397	1076	1009	2242	1138	5176	4316	1521	552	5512	4597	6202	4915	1586	1969	6028	k__Bacteria; p__Bacteroidetes; c__Bacteroidia; o__Bacteroidales; f__Muribaculaceae; g__uncultured_bacterium_f_Muribaculaceae; s__uncultured_bacterium_f_Muribaculaceae
OTU60	46	107	101	14	169	45	617	222	76	24	58	52	58	168	72	60	132	214	71	15	8	60	22	107	57	342	207	160	5	78	k__Bacteria; p__Firmicutes; c__Clostridia; o__Clostridiales; f__Ruminococcaceae; g__Ruminococcaceae_UCG-014; s__uncultured_bacterium_g_Ruminococcaceae_UCG-014
OTU604	5	1	2	1	0	2	4	3	0	3	1	0	3	11	34	3	0	1	2	3	6	4	10	4	13	11	7	0	9	5	k__Bacteria; p__Firmicutes; c__Bacilli; o__Lactobacillales; f__Streptococcaceae; g__Streptococcus; s__uncultured_bacterium_g_Streptococcus
OTU607	3	4	0	2	2	2	0	7	3	5	3	1	4	3	9	2	8	7	2	4	7	7	1	5	3	2	9	7	4	7	k__Bacteria; p__Verrucomicrobia; c__Verrucomicrobiae; o__Verrucomicrobiales; f__Akkermansiaceae; g__Akkermansia; s__uncultured_bacterium_g_Akkermansia
OTU608	11	13	14	18	12	15	8	19	13	20	21	14	11	24	22	16	13	15	26	12	13	26	15	25	22	17	19	24	19	21	k__Bacteria; p__Firmicutes; c__Clostridia; o__Clostridiales; f__Ruminococcaceae; g__Ruminococcaceae_UCG-005; s__uncultured_bacterium_g_Ruminococcaceae_UCG-005
OTU61	299	240	392	161	142	155	1168	154	257	511	329	129	537	126	486	716	284	612	105	55	88	309	102	427	387	600	446	478	537	1078	k__Bacteria; p__Firmicutes; c__Clostridia; o__Clostridiales; f__Ruminococcaceae; g__Ruminococcaceae_UCG-014; s__uncultured_bacterium_g_Ruminococcaceae_UCG-014
OTU614	221	57	2	60	25	126	59	1619	39	180	168	1161	997	156	16	38	6277	162	12	19	52	100	126	99	347	272	43	27	15	825	k__Bacteria; p__Firmicutes; c__Clostridia; o__Clostridiales; f__Lachnospiraceae; g__Lachnospiraceae_NK4A136_group; s__Trichinella_pseudospiralis
OTU615	41	34	15	36	29	26	8	100	16	176	141	137	12	19	10	4	123	6	47	1	58	30	3	9	5	3	4	0	36	5	k__Bacteria; p__Firmicutes; c__Clostridia; o__Clostridiales; f__Lachnospiraceae; g__uncultured_bacterium_f_Lachnospiraceae; s__uncultured_bacterium_f_Lachnospiraceae
OTU62	5	114	2	207	46	112	347	138	110	170	48	4	438	77	129	191	6	13	16	4	216	181	186	116	169	207	472	115	32	52	k__Bacteria; p__Firmicutes; c__Clostridia; o__Clostridiales; f__Ruminococcaceae; g__Ruminococcus_1; s__uncultured_bacterium_g_Ruminococcus_1
OTU621	0	0	0	0	0	0	0	0	0	0	1	0	15	0	0	34	18	12	1	13	45	0	1	1	0	0	0	0	0	0	k__Bacteria; p__Bacteroidetes; c__Bacteroidia; o__Bacteroidales; f__Prevotellaceae; g__Prevotellaceae_UCG-001; s__uncultured_bacterium_g_Prevotellaceae_UCG-001
OTU63	290	358	15	187	294	461	796	214	809	637	22	470	64	293	22	424	15	41	81	453	275	366	124	90	418	426	10	3	4	759	k__Bacteria; p__Bacteroidetes; c__Bacteroidia; o__Bacteroidales; f__Tannerellaceae; g__Parabacteroides; s__uncultured_bacterium_g_Parabacteroides
OTU632	2	3	5	0	14	7	4	6	0	1	7	1	0	0	23	0	0	0	3	13	3	7	4	2	13	3	1	2	4	8	k__Bacteria; p__Firmicutes; c__Negativicutes; o__Selenomonadales; f__Veillonellaceae; g__Megasphaera; s__uncultured_bacterium_g_Megasphaera
OTU64	0	23	63	26	10	131	43	46	194	9	136	3	3	1	4	9	0	0	1972	8	1512	167	84	216	52	187	52	46	7	85	k__Bacteria; p__Firmicutes; c__Clostridia; o__Clostridiales; f__Lachnospiraceae; g__uncultured_bacterium_f_Lachnospiraceae; s__uncultured_bacterium_f_Lachnospiraceae
OTU644	4	6	1	2	4	3	6	10	1	3	4	0	2	3	20	16	1	2	1	1	2	5	7	1	1	3	15	3	6	3	k__Bacteria; p__Firmicutes; c__Clostridia; o__Clostridiales; f__Ruminococcaceae; g__uncultured_bacterium_f_Ruminococcaceae; s__uncultured_bacterium_f_Ruminococcaceae
OTU646	1	3	3	6	3	5	16	5	3	3	2	3	1	3	7	3	1	3	3	7	8	5	21	6	28	10	11	7	3	7	k__Bacteria; p__Proteobacteria; c__Alphaproteobacteria; o__Rhizobiales; f__Xanthobacteraceae; g__uncultured_bacterium_f_Xanthobacteraceae; s__uncultured_bacterium_f_Xanthobacteraceae
OTU65	166	345	152	317	155	231	319	97	297	209	107	34	79	245	304	114	192	172	385	237	178	22	68	31	233	13	465	268	128	89	k__Bacteria; p__Bacteroidetes; c__Bacteroidia; o__Bacteroidales; f__Muribaculaceae; g__uncultured_bacterium_f_Muribaculaceae; s__uncultured_bacterium_f_Muribaculaceae
OTU657	0	0	3	1	1	1	8	2	2	1	0	8	1	0	104	1	12	1	1	1	1	3	9	2	7	9	4	23	3	5	k__Bacteria; p__Firmicutes; c__Negativicutes; o__Selenomonadales; f__Veillonellaceae; g__Megamonas; s__uncultured_bacterium_g_Megamonas
OTU66	9	74	5	99	33	149	46	78	73	185	48	14	253	193	229	594	91	70	106	12	132	35	141	112	66	65	376	330	82	55	k__Bacteria; p__Firmicutes; c__Clostridia; o__Clostridiales; f__Lachnospiraceae; g__uncultured_bacterium_f_Lachnospiraceae; s__uncultured_bacterium_f_Lachnospiraceae
OTU667	0	1	1	2	1	9	4	17	0	0	0	20	0	5	17	0	16	1	1	0	0	17	4	1	1	0	0	15	0	21	k__Bacteria; p__Bacteroidetes; c__Bacteroidia; o__Bacteroidales; f__Prevotellaceae; g__Prevotella_7; s__Prevotella_sp
OTU668	1	4	1	10	1	3	1	10	11	8	2	1	6	3	1	1	19	3	44	3	10	19	7	5	14	2	4	2	4	3	k__Bacteria; p__Firmicutes; c__Clostridia; o__Clostridiales; f__Lachnospiraceae; g__uncultured_bacterium_f_Lachnospiraceae; s__uncultured_bacterium_f_Lachnospiraceae
OTU67	184	206	193	9	188	56	194	232	110	121	142	210	5	114	8	154	114	85	4	4	11	54	2	3	4	9	2	22	3	8	k__Bacteria; p__Firmicutes; c__Clostridia; o__Clostridiales; f__Ruminococcaceae; g__Ruminococcaceae_UCG-014; s__uncultured_bacterium_g_Ruminococcaceae_UCG-014
OTU678	0	2	1	2	1	6	2	5	1	6	0	1	6	1	13	2	0	1	2	1	7	8	10	2	9	2	14	4	4	3	k__Bacteria; p__Firmicutes; c__Clostridia; o__Clostridiales; f__Lachnospiraceae; g__[Ruminococcus]_torques_group; s__uncultured_bacterium_g_[Ruminococcus]_torques_group
OTU68	376	81	114	21	601	48	32	42	14	31	14	6	250	90	1767	339	190	237	53	106	1140	17	51	25	11	19	104	33	56	27	k__Bacteria; p__Bacteroidetes; c__Bacteroidia; o__Bacteroidales; f__Muribaculaceae; g__uncultured_bacterium_f_Muribaculaceae; s__uncultured_bacterium_f_Muribaculaceae
OTU680	3	1	3	12	3	1	6	5	9	5	4	6	4	3	0	1	9	3	29	4	7	0	0	3	2	4	9	2	3	5	k__Bacteria; p__Firmicutes; c__Clostridia; o__Clostridiales; f__Ruminococcaceae; g__uncultured_bacterium_f_Ruminococcaceae; s__uncultured_bacterium_f_Ruminococcaceae
OTU688	2	1	7	8	0	21	3	2	15	18	5	41	2	6	5	1	16	2	50	1	43	10	6	5	5	9	17	21	8	7	k__Bacteria; p__Firmicutes; c__Clostridia; o__Clostridiales; f__Lachnospiraceae; g__uncultured_bacterium_f_Lachnospiraceae; s__uncultured_bacterium_f_Lachnospiraceae
OTU69	357	15	131	988	76	130	122	152	40	139	352	28	196	562	720	147	271	377	106	48	82	212	85	262	44	51	227	183	939	69	k__Bacteria; p__Bacteroidetes; c__Bacteroidia; o__Bacteroidales; f__Muribaculaceae; g__uncultured_bacterium_f_Muribaculaceae; s__uncultured_bacterium_f_Muribaculaceae
OTU697	1	2	2	7	1	4	31	3	1	4	0	5	0	1	3	4	4	1	4	1	11	6	52	6	15	6	6	7	5	3	k__Bacteria; p__Proteobacteria; c__Alphaproteobacteria; o__Sphingomonadales; f__Sphingomonadaceae; g__Sphingomonas; s__uncultured_bacterium_g_Sphingomonas
OTU699	88	58	23	9	26	47	49	93	11	27	22	12	284	280	374	68	98	73	23	46	14	53	21	39	24	24	47	55	13	7	k__Bacteria; p__Bacteroidetes; c__Bacteroidia; o__Bacteroidales; f__Bacteroidaceae; g__Bacteroides; s__uncultured_bacterium_g_Bacteroides
OTU7	388	1679	1433	1086	583	1432	960	385	1118	745	303	848	1314	1409	5298	1416	1755	1485	487	561	248	471	514	1056	764	1493	1509	560	525	523	k__Bacteria; p__Bacteroidetes; c__Bacteroidia; o__Bacteroidales; f__Muribaculaceae; g__uncultured_bacterium_f_Muribaculaceae; s__uncultured_bacterium_f_Muribaculaceae
OTU70	8	17	5	10	4	8	37	10	9	20	22	11	295	404	409	1070	1175	678	54	42	29	41	65	24	124	448	1043	428	112	148	k__Bacteria; p__Bacteroidetes; c__Bacteroidia; o__Bacteroidales; f__Muribaculaceae; g__uncultured_bacterium_f_Muribaculaceae; s__uncultured_bacterium_f_Muribaculaceae
OTU71	204	237	230	2	25	3	58	6	142	142	111	31	44	224	11	7	247	342	142	274	119	21	29	11	2	3	92	376	13	6	k__Bacteria; p__Firmicutes; c__Clostridia; o__Clostridiales; f__Ruminococcaceae; g__Ruminococcaceae_UCG-013; s__uncultured_bacterium_g_Ruminococcaceae_UCG-013
OTU718	2	0	6	3	1	2	3	2	8	9	6	1	2	2	20	1	1	1	0	0	2	3	34	1	1	3	4	4	41	3	k__Bacteria; p__Bacteroidetes; c__Bacteroidia; o__Bacteroidales; f__Muribaculaceae; g__uncultured_bacterium_f_Muribaculaceae; s__uncultured_bacterium_f_Muribaculaceae
OTU72	0	0	0	3	0	0	0	1	0	1	171	0	145	147	1	160	146	162	717	1	732	976	870	5	3	9	4	2	4	6	k__Bacteria; p__Firmicutes; c__Bacilli; o__Lactobacillales; f__Lactobacillaceae; g__Lactobacillus; s__uncultured_bacterium_g_Lactobacillus
OTU73	88	177	33	350	156	42	156	162	61	408	99	108	28	28	35	67	11	36	82	34	593	22	18	51	189	112	57	10	37	21	k__Bacteria; p__Firmicutes; c__Bacilli; o__Lactobacillales; f__Streptococcaceae; g__Lactococcus; s__uncultured_bacterium_g_Lactococcus
OTU74	31	132	12	8	29	43	26	40	24	261	104	330	19	7	41	97	131	4	1804	1	60	133	31	343	80	146	100	64	7	65	k__Bacteria; p__Firmicutes; c__Clostridia; o__Clostridiales; f__Lachnospiraceae; g__Roseburia; s__uncultured_bacterium_g_Roseburia
OTU75	20	12	14	61	32	9	66	75	44	43	19	61	69	99	253	178	64	121	91	143	215	45	39	45	115	125	135	107	184	127	k__Bacteria; p__Actinobacteria; c__Actinobacteria; o__Micrococcales; f__Micrococcaceae; g__Rothia; s__uncultured_bacterium_g_Rothia
OTU754	2	0	3	3	5	2	1	2	3	11	5	9	2	1	7	18	2	4	2	4	6	1	4	4	4	2	9	8	12	7	k__Bacteria; p__Firmicutes; c__Clostridia; o__Clostridiales; f__Ruminococcaceae; g__Butyricicoccus; s__uncultured_bacterium_g_Butyricicoccus
OTU76	18	204	3	53	59	15	10	13	11	450	192	127	10	8	22	49	44	66	145	6	19	30	880	6	17	17	81	31	20	94	k__Bacteria; p__Firmicutes; c__Clostridia; o__Clostridiales; f__Ruminococcaceae; g__Ruminococcus_2; s__uncultured_bacterium_g_Ruminococcus_2
OTU77	303	121	56	32	30	180	66	94	41	74	33	59	263	152	462	52	254	93	857	46	91	128	115	68	279	521	137	53	29	574	k__Bacteria; p__Firmicutes; c__Clostridia; o__Clostridiales; f__Ruminococcaceae; g__Ruminococcaceae_UCG-004; s__uncultured_bacterium_g_Ruminococcaceae_UCG-004
OTU78	27	101	63	32	60	59	606	93	509	129	34	36	69	173	121	139	40	54	18	57	83	75	123	63	74	52	122	55	25	77	k__Bacteria; p__Proteobacteria; c__Gammaproteobacteria; o__Enterobacteriales; f__Enterobacteriaceae; g__Escherichia-Shigella; s__uncultured_bacterium_g_Escherichia-Shigella
OTU79	34	36	10	59	23	14	100	95	64	25	7	5	1	26	102	39	112	396	69	48	15	8	12	45	106	135	275	210	412	220	k__Bacteria; p__Bacteroidetes; c__Bacteroidia; o__Bacteroidales; f__Bacteroidaceae; g__Bacteroides; s__uncultured_bacterium_g_Bacteroides
OTU8	1430	3335	719	2871	612	3101	1614	2343	2820	1707	1155	1639	3784	2297	1596	3749	1085	4766	2149	1389	2485	886	1465	1299	1055	430	2787	2991	2980	1243	k__Bacteria; p__Firmicutes; c__Clostridia; o__Clostridiales; f__Ruminococcaceae; g__Ruminococcaceae_UCG-005; s__uncultured_bacterium_g_Ruminococcaceae_UCG-005
OTU80	1064	12	15	5	19	8	39	311	7	29	75	61	26	28	54	13	20	4	8	36	2	35	2	21	60	177	179	25	1454	84	k__Bacteria; p__Firmicutes; c__Clostridia; o__Clostridiales; f__Ruminococcaceae; g__Ruminococcaceae_UCG-014; s__uncultured_bacterium_g_Ruminococcaceae_UCG-014
OTU81	35	63	9	117	16	54	31	50	38	9	40	52	92	81	426	66	73	87	414	130	186	74	76	60	129	106	178	180	50	76	k__Bacteria; p__Firmicutes; c__Clostridia; o__Clostridiales; f__Ruminococcaceae; g__Ruminococcaceae_UCG-005; s__uncultured_bacterium_g_Ruminococcaceae_UCG-005
OTU82	63	106	10	69	85	53	83	27	88	54	71	15	49	121	293	107	82	147	54	26	19	68	72	126	39	56	74	34	68	25	k__Bacteria; p__Bacteroidetes; c__Bacteroidia; o__Bacteroidales; f__Bacteroidaceae; g__Bacteroides; s__uncultured_bacterium_g_Bacteroides
OTU827	4	2	1	2	4	6	4	4	4	5	2	1	3	4	4	4	5	4	5	6	8	9	7	5	6	2	7	5	2	8	k__Bacteria; p__Acidobacteria; c__Thermoanaerobaculia; o__Thermoanaerobaculales; f__Thermoanaerobaculaceae; g__Subgroup_23; s__uncultured_bacterium_g_Subgroup_23
OTU83	287	286	33	34	43	56	16	277	21	39	73	19	46	157	146	68	82	186	482	70	25	53	18	18	5	2	245	301	398	27	k__Bacteria; p__Bacteroidetes; c__Bacteroidia; o__Bacteroidales; f__Muribaculaceae; g__uncultured_bacterium_f_Muribaculaceae; s__uncultured_bacterium_f_Muribaculaceae
OTU84	15	33	60	95	51	79	22	78	90	90	54	57	667	311	428	425	495	352	39	194	234	30	24	33	27	148	358	366	98	53	k__Bacteria; p__Bacteroidetes; c__Bacteroidia; o__Bacteroidales; f__Muribaculaceae; g__uncultured_bacterium_f_Muribaculaceae; s__uncultured_bacterium_f_Muribaculaceae
OTU85	268	156	44	455	96	118	109	154	75	121	145	115	279	295	160	65	393	143	431	184	578	121	135	86	315	281	304	233	134	436	k__Bacteria; p__Firmicutes; c__Clostridia; o__Clostridiales; f__Ruminococcaceae; g__uncultured_bacterium_f_Ruminococcaceae; s__uncultured_bacterium_f_Ruminococcaceae
OTU86	4	1	0	2	3	2	3	2	2	4	273	0	232	258	6	272	239	279	134	197	129	172	157	234	360	271	236	252	223	406	k__Bacteria; p__Firmicutes; c__Bacilli; o__Lactobacillales; f__Lactobacillaceae; g__Lactobacillus; s__Lactobacillus_brevis
OTU864	1	5	2	3	1	1	6	2	0	1	1	1	0	2	105	0	2	5	3	4	3	4	6	8	6	10	2	5	0	2	k__Bacteria; p__Proteobacteria; c__Gammaproteobacteria; o__Pseudomonadales; f__Pseudomonadaceae; g__Pseudomonas; s__uncultured_bacterium_g_Pseudomonas
OTU866	6	2	1	19	1	0	7	1	12	0	11	2	0	11	19	14	8	2	16	9	2	9	17	18	15	26	7	12	17	11	k__Bacteria; p__Bacteroidetes; c__Bacteroidia; o__Bacteroidales; f__Prevotellaceae; g__Prevotella_9; s__uncultured_bacterium_g_Prevotella_9
OTU87	353	277	385	349	300	204	235	227	277	57	31	91	70	208	78	214	132	205	9	55	6	98	52	40	59	27	101	89	18	179	k__Bacteria; p__Firmicutes; c__Clostridia; o__Clostridiales; f__Lachnospiraceae; g__uncultured_bacterium_f_Lachnospiraceae; s__uncultured_bacterium_f_Lachnospiraceae
OTU88	276	558	548	190	284	30	99	118	156	390	313	76	183	207	40	56	136	130	29	54	25	121	56	243	1052	185	50	218	86	770	k__Bacteria; p__Firmicutes; c__Clostridia; o__Clostridiales; f__Ruminococcaceae; g__Ruminococcaceae_UCG-014; s__uncultured_bacterium_g_Ruminococcaceae_UCG-014
OTU89	708	715	440	548	707	553	744	876	776	751	70	751	79	70	371	86	88	85	372	73	490	510	617	133	380	294	266	147	101	208	k__Bacteria; p__Proteobacteria; c__Gammaproteobacteria; o__Enterobacteriales; f__Enterobacteriaceae; g__uncultured_bacterium_f_Enterobacteriaceae; s__uncultured_bacterium_f_Enterobacteriaceae
OTU9	239	246	70	54	1705	212	75	41	39	125	17	57	278	370	204	105	240	71	3157	1558	190	7111	8838	8722	1854	575	2539	1788	5343	3898	k__Bacteria; p__Firmicutes; c__Erysipelotrichia; o__Erysipelotrichales; f__Erysipelotrichaceae; g__Dubosiella; s__uncultured_bacterium_g_Dubosiella
OTU90	5	74	92	26	36	32	3	10	6	171	44	6	4	267	68	86	277	164	149	149	1	193	125	103	5	1	18	40	5	2	k__Bacteria; p__Firmicutes; c__Clostridia; o__Clostridiales; f__Ruminococcaceae; g__Ruminococcaceae_UCG-014; s__uncultured_bacterium_g_Ruminococcaceae_UCG-014
OTU91	58	66	29	32	114	24	55	160	20	34	54	45	132	28	84	59	51	9	42	32	14	44	41	73	41	47	53	65	84	38	k__Bacteria; p__Actinobacteria; c__Coriobacteriia; o__Coriobacteriales; f__Eggerthellaceae; g__Enterorhabdus; s__uncultured_bacterium_g_Enterorhabdus
OTU92	6	345	91	118	12	83	33	3	263	47	162	38	1029	26	117	280	26	65	205	9	24	134	101	349	9	3	26	916	46	6	k__Bacteria; p__Bacteroidetes; c__Bacteroidia; o__Bacteroidales; f__Muribaculaceae; g__uncultured_bacterium_f_Muribaculaceae; s__uncultured_bacterium_f_Muribaculaceae
OTU922	7	7	5	1	1	8	9	37	26	19	16	12	4	16	4	1	29	12	33	0	51	10	3	0	1	4	0	0	0	6	k__Bacteria; p__Firmicutes; c__Clostridia; o__Clostridiales; f__Ruminococcaceae; g__Ruminiclostridium_5; s__uncultured_bacterium_g_Ruminiclostridium_5
OTU93	4	163	5	9	23	14	5	295	34	8	9	19	12	24	1	15	0	5	352	3	11	168	55	75	194	125	4	6	40	246	k__Bacteria; p__Firmicutes; c__Clostridia; o__Clostridiales; f__Ruminococcaceae; g__Ruminococcaceae_UCG-013; s__uncultured_bacterium_g_Ruminococcaceae_UCG-013
OTU94	307	277	65	44	101	633	167	4	10	163	2	367	11	36	0	3	65	19	6	138	9	5	5	5	5	3	0	4	5	3	k__Bacteria; p__Firmicutes; c__Clostridia; o__Clostridiales; f__Ruminococcaceae; g__Ruminococcus_1; s__uncultured_bacterium_g_Ruminococcus_1
OTU946	1	1	2	7	0	4	1	5	5	6	1	6	1	1	7	2	4	1	5	0	6	13	1	2	8	5	8	17	3	9	k__Bacteria; p__Firmicutes; c__Clostridia; o__Clostridiales; f__Ruminococcaceae; g__Ruminococcus_2; s__uncultured_bacterium_g_Ruminococcus_2
OTU95	57	64	91	52	157	75	107	45	28	73	52	111	92	56	2	142	85	121	33	82	68	43	55	210	40	30	72	119	55	20	k__Bacteria; p__Firmicutes; c__Clostridia; o__Clostridiales; f__Lachnospiraceae; g__uncultured_bacterium_f_Lachnospiraceae; s__uncultured_bacterium_f_Lachnospiraceae
OTU96	150	54	24	321	107	147	40	39	79	38	38	120	180	40	3	142	212	104	39	43	100	56	63	22	35	21	23	12	37	32	k__Bacteria; p__Firmicutes; c__Clostridia; o__Clostridiales; f__Ruminococcaceae; g__Fournierella; s__uncultured_bacterium_g_Fournierella
OTU97	64	116	202	69	53	40	108	82	34	93	112	84	300	295	185	164	223	302	108	71	32	90	127	25	21	31	141	157	186	16	k__Bacteria; p__Bacteroidetes; c__Bacteroidia; o__Bacteroidales; f__Muribaculaceae; g__Muribaculum; s__uncultured_bacterium_g_Muribaculum
OTU975	3	19	9	2	38	3	50	61	10	22	0	1	2	43	0	80	14	325	0	18	0	130	4	10	0	1	0	3	46	43	k__Bacteria; p__Firmicutes; c__Clostridia; o__Clostridiales; f__Ruminococcaceae; g__Ruminococcaceae_UCG-014; s__uncultured_bacterium_g_Ruminococcaceae_UCG-014
OTU98	17	247	23	89	5	131	38	27	52	4	5	7	3	73	20	50	149	6	25	34	35	59	27	55	124	20	54	51	4	31	k__Bacteria; p__Firmicutes; c__Clostridia; o__Clostridiales; f__Ruminococcaceae; g__Ruminococcus_1; s__uncultured_bacterium_g_Ruminococcus_1
OTU99	125	137	102	95	36	223	36	207	91	184	62	5	13	85	6	71	324	36	228	0	164	95	24	31	1	1	1	8	0	1	k__Bacteria; p__Firmicutes; c__Clostridia; o__Clostridiales; f__Lachnospiraceae; g__Lachnospiraceae_NK4A136_group; s__uncultured_bacterium_g_Lachnospiraceae_NK4A136_group
OTU994	96	75	8	1	10	0	5	1	1	1	4	32	3	174	91	8	6	516	0	0	6	1	5	2	0	0	1	0	0	3	k__Bacteria; p__Firmicutes; c__Clostridia; o__Clostridiales; f__Ruminococcaceae; g__Ruminiclostridium_5; s__uncultured_bacterium_g_Ruminiclostridium_5
OTU997	17	3	9	1	6	2	6	10	4	3	1	4	16	10	7	2	2	0	3	27	3	11	22	0	4	3	3	1	6	10	k__Bacteria; p__Firmicutes; c__Clostridia; o__Clostridiales; f__Ruminococcaceae; g__Ruminococcaceae_UCG-005; s__uncultured_bacterium_g_Ruminococcaceae_UCG-005
